# Supplementary material for: Identification of biomarkers for the diagnosis of chronic kidney disease (CKD) with dilated cardiomyopathy (DCM) by bioinformatics analysis and machine learning
Source: Front Genet. 2025 May 30;16:1562891. doi: 10.3389/fgene.2025.1562891 (PMC12162942; doi:10.3389/fgene.2025.1562891)
Supplement: Supplementary file 1 [file DataSheet3.zip]

Archive with 7 entries (4 files):
- co-regulated DEGs/
- co-regulated DEGs/Co-downregulated genes/
- co-regulated DEGs/Co-downregulated genes/The intersection of downregulated genes in DCM and CKD.csv
- co-regulated DEGs/Co-downregulated genes/Venn diagram of co-downregulated genes.png
- co-regulated DEGs/Co-upregulated genes/
- co-regulated DEGs/Co-upregulated genes/The intersection of upregulated genes in DCM and CKD.csv
- co-regulated DEGs/Co-upregulated genes/Venn diagram of co-upregulated genes.png
