# Supplementary material for: Identification of biomarkers for the diagnosis of chronic kidney disease (CKD) with dilated cardiomyopathy (DCM) by bioinformatics analysis and machine learning
Source: Front Genet. 2025 May 30;16:1562891. doi: 10.3389/fgene.2025.1562891 (PMC12162942; doi:10.3389/fgene.2025.1562891)
Supplement: Supplementary file 1 [file DataSheet3.zip › co-regulated DEGs/Co-downregulated genes/The intersection of downregulated genes in DCM and CKD.csv]

ID
SLCO4A1
MT1X
CEBPB
ETNK2
CEBPD
ETNPPL
CHI3L1
FOS
NR4A2
HMGCS2
