# Supplementary material for: Identification of biomarkers for the diagnosis of chronic kidney disease (CKD) with dilated cardiomyopathy (DCM) by bioinformatics analysis and machine learning
Source: Front Genet. 2025 May 30;16:1562891. doi: 10.3389/fgene.2025.1562891 (PMC12162942; doi:10.3389/fgene.2025.1562891)
Supplement: Supplementary file 1 [file DataSheet3.zip › co-regulated DEGs/Co-upregulated genes/The intersection of upregulated genes in DCM and CKD.csv]

ID
MNS1
LUM
IFIT2
MOXD1
HERC6
CCL5
PROM1
C6
HBB
POSTN
SERPINE2
