# Supplementary material for: Identification of biomarkers for the diagnosis of chronic kidney disease (CKD) with dilated cardiomyopathy (DCM) by bioinformatics analysis and machine learning
Source: Front Genet. 2025 May 30;16:1562891. doi: 10.3389/fgene.2025.1562891 (PMC12162942; doi:10.3389/fgene.2025.1562891)
Supplement: Supplementary file 2 [file DataSheet4.zip]

Archive with 3 entries (3 files):
- Co expression gene lists.csv
- Differentially expressed genes in the CKD training group.csv
- Differentially expressed genes in the DCM training group.csv
