# Supplementary material for: Identification of biomarkers for the diagnosis of chronic kidney disease (CKD) with dilated cardiomyopathy (DCM) by bioinformatics analysis and machine learning
Source: Front Genet. 2025 May 30;16:1562891. doi: 10.3389/fgene.2025.1562891 (PMC12162942; doi:10.3389/fgene.2025.1562891)
Supplement: Supplementary file 2 [file DataSheet4.zip › Co expression gene lists.csv]

ID
SERPINA3
SLCO4A1
CD163
MNS1
LUM
IFIT2
VSIG4
PLCE1
MME
GPRASP1
ALOX5AP
OSMR
FGF1
ALOX5
FCER1G
MT1X
S100A9
LAPTM5
PLP2
MOXD1
HERC6
CEBPB
CCL5
PLTP
ETNK2
PROM1
HOPX
S100A8
RARRES1
F13A1
CEBPD
C1QB
CD53
ETNPPL
NNMT
TIMP1
C6
C3
CCL2
HBB
CHI3L1
POSTN
SERPINE2
FOS
NR4A2
HMGCS2
TNC
