# Supplementary material for: Identification of biomarkers for the diagnosis of chronic kidney disease (CKD) with dilated cardiomyopathy (DCM) by bioinformatics analysis and machine learning
Source: Front Genet. 2025 May 30;16:1562891. doi: 10.3389/fgene.2025.1562891 (PMC12162942; doi:10.3389/fgene.2025.1562891)
Supplement: Supplementary file 2 [file DataSheet4.zip › Differentially expressed genes in the CKD training group.csv]

ID	logFC	AveExpr	t	P.Value	adj.P.Val	B	type
SOCS2	-1.235683423	6.478057237	-18.67758639	3.02E-26	3.64E-22	48.77507167	Down
TIPARP	-1.510880163	8.279123638	-16.17172425	3.46E-23	2.09E-19	42.10475212	Down
DUSP1	-1.803900293	7.106862789	-15.43829256	3.12E-22	1.25E-18	40.00483272	Down
NOL11	0.45273352	8.310686964	14.27253138	1.17E-20	3.54E-17	36.52117922	NOT
ZZZ3	0.528436032	7.216640073	13.35557547	2.29E-19	5.21E-16	33.65180279	NOT
CISH	-1.048849038	7.988704093	-13.31841454	2.59E-19	5.21E-16	33.53308704	Down
GADD45A	-1.036256369	10.18598835	-13.16701289	4.28E-19	7.38E-16	33.04745086	Down
ZFAND5	-0.938269113	9.535441673	-12.69071021	2.12E-18	3.20E-15	31.49911123	Down
TSC22D3	-1.424685423	8.635998887	-12.46992358	4.49E-18	6.02E-15	30.77083047	Down
PDK4	-2.149832731	7.137258282	-12.37249576	6.26E-18	7.56E-15	30.44733826	Down
ZFP36	-1.183504104	7.979614029	-12.24545705	9.69E-18	1.06E-14	30.02358475	Down
PER1	-0.86362971	7.324313515	-12.15169322	1.34E-17	1.35E-14	29.70941662	Down
KLK7	-0.817892315	5.469878916	-12.08489845	1.69E-17	1.57E-14	29.484885	Down
MTERF1	0.624890615	5.147876637	11.62626467	8.37E-17	7.22E-14	27.92697035	Up
ZC3H7A	0.436445826	6.460725029	11.27349206	2.92E-16	2.35E-13	26.70966351	NOT
APOLD1	-1.171604697	5.437505014	-11.24013292	3.29E-16	2.48E-13	26.59371138	Down
NPHS1	-0.99574975	5.363420327	-11.20588753	3.72E-16	2.64E-13	26.47452929	Down
FLRT3	0.960047161	8.534845391	11.14372327	4.65E-16	3.12E-13	26.25779715	Up
ELL2	-0.986720581	6.088977315	-10.98232099	8.30E-16	5.27E-13	25.69277188	Down
MFAP1	0.393141105	8.386574606	10.93207865	9.94E-16	6.00E-13	25.5162133	NOT
GADD45B	-1.405744262	7.744140885	-10.83673395	1.40E-15	8.07E-13	25.18028782	Down
PPID	0.506005603	7.980885486	10.81896976	1.50E-15	8.21E-13	25.11757432	NOT
BAIAP2	-0.699531048	5.694082309	-10.69392041	2.36E-15	1.23E-12	24.67500392	Down
PPP1R10	-0.478413706	7.084706321	-10.68357797	2.45E-15	1.23E-12	24.63831419	NOT
NR4A1	-1.277838958	5.852271928	-10.61792457	3.11E-15	1.50E-12	24.40510483	Down
ATF7IP	0.421526647	7.166846433	10.5879616	3.46E-15	1.61E-12	24.29849843	NOT
ZNF331	-0.948439746	6.484338909	-10.53851265	4.15E-15	1.86E-12	24.12232511	Down
CLIC5	-1.152468193	6.310800795	-10.52758013	4.32E-15	1.86E-12	24.08333577	Down
NUP107	0.398569461	7.640330367	10.51698594	4.49E-15	1.87E-12	24.0455394	NOT
CNOT2	0.286701273	7.882807252	10.50296104	4.73E-15	1.90E-12	23.99548277	NOT
TPPP3	-0.729563544	5.759151382	-10.40350835	6.80E-15	2.63E-12	23.63985214	Down
TNNT2	-0.84620125	5.644992808	-10.39685746	6.97E-15	2.63E-12	23.61602762	Down
FERMT2	-0.468982119	7.662040694	-10.30071948	9.92E-15	3.63E-12	23.27106786	NOT
UPF2	0.408143014	6.534212384	10.23291027	1.27E-14	4.52E-12	23.02711135	NOT
B4GALT5	0.852651545	8.325831982	10.15640673	1.69E-14	5.83E-12	22.75124299	Up
DDN	-0.718118563	7.103127342	-10.11456464	1.97E-14	6.61E-12	22.60008165	Down
FAM98A	0.472095328	8.658619686	10.03434073	2.65E-14	8.66E-12	22.30971147	NOT
RNASEL	0.405605926	6.540816525	9.8984243	4.40E-14	1.40E-11	21.81614487	NOT
DPP6	-0.899885137	5.553947933	-9.806884045	6.19E-14	1.87E-11	21.48260346	Down
TGFBR3	-0.907004106	8.343148801	-9.806432375	6.20E-14	1.87E-11	21.48095552	Down
AVPI1	-0.620483163	6.981105208	-9.684098065	9.79E-14	2.88E-11	21.03383158	Down
TNFAIP8	1.325389282	6.997632218	9.666621481	1.05E-13	2.99E-11	20.96982989	Up
TYRO3	-0.509544231	5.691438685	-9.661256097	1.07E-13	2.99E-11	20.95017487	NOT
SPOCK2	-0.628745111	6.700011114	-9.549467962	1.62E-13	4.45E-11	20.54000238	Down
RIT1	0.67632234	6.771703128	9.540744323	1.68E-13	4.50E-11	20.50794137	Up
KLF9	-0.894201467	6.749650159	-9.516811419	1.83E-13	4.81E-11	20.41994511	Down
NEDD9	-0.761813457	7.237500051	-9.486721793	2.05E-13	5.27E-11	20.30923263	Down
DRAM1	0.515823726	8.531129371	9.441687494	2.43E-13	6.12E-11	20.14336901	NOT
ENTPD7	0.47956702	5.573897811	9.419406222	2.65E-13	6.52E-11	20.06123425	NOT
NR4A2	-1.373983695	4.261860448	-9.391811159	2.94E-13	6.99E-11	19.95944627	Down
ZBED5	0.432238914	8.453718535	9.390287904	2.95E-13	6.99E-11	19.95382546	NOT
COPG1	-0.369472132	7.358455738	-9.36967633	3.19E-13	7.41E-11	19.87774738	NOT
SLC50A1	-0.311044675	7.046381796	-9.340538874	3.56E-13	8.12E-11	19.77013246	NOT
NR0B2	-0.744466307	6.340904906	-9.33094687	3.70E-13	8.26E-11	19.73468862	Down
RARS	0.512560287	8.937801666	9.28023917	4.48E-13	9.82E-11	19.54717634	NOT
TMEM140	0.669606279	8.263618688	9.253915679	4.94E-13	1.05E-10	19.44974264	Up
FNTA	0.368983466	8.157885405	9.253645293	4.95E-13	1.05E-10	19.44874151	NOT
NDNF	-1.851362493	6.260758368	-9.239741398	5.22E-13	1.09E-10	19.39725226	Down
IFIT2	0.819861062	6.569256789	9.211178001	5.81E-13	1.19E-10	19.29142165	Up
USP2	-1.150604606	6.82799645	-9.192996063	6.23E-13	1.25E-10	19.22401802	Down
DTYMK	0.407156901	6.619409528	9.164989061	6.92E-13	1.37E-10	19.1201346	NOT
UBFD1	0.429984081	6.191522653	9.141380722	7.57E-13	1.47E-10	19.03251391	NOT
ZBED8	0.667781969	4.663876396	9.097604092	8.94E-13	1.71E-10	18.86991385	Up
NFASC	-0.51681044	5.019048693	-9.078757022	9.61E-13	1.81E-10	18.79986006	NOT
SGK1	-0.990709379	10.29399801	-9.066418373	1.01E-12	1.87E-10	18.75398171	Down
IL6R	-0.745396003	6.146904419	-9.031919308	1.15E-12	2.10E-10	18.62563814	Down
EED	0.393087851	4.637850341	8.911189128	1.82E-12	3.27E-10	18.17573965	NOT
PCOLCE2	-1.751992534	5.39229869	-8.870543309	2.12E-12	3.77E-10	18.02401672	Down
NOL8	0.394876665	6.897465818	8.846320832	2.33E-12	4.07E-10	17.93353919	NOT
VAMP2	-0.392917731	6.158113859	-8.835447683	2.43E-12	4.18E-10	17.89291071	NOT
HTRA1	-0.844563127	8.787186776	-8.813363845	2.64E-12	4.49E-10	17.81036546	Down
ALDH18A1	0.556765399	7.940664191	8.786144682	2.93E-12	4.86E-10	17.70857602	NOT
ARHGEF26	-0.355854842	3.853312254	-8.785218238	2.94E-12	4.86E-10	17.70511052	NOT
EDRF1	0.341297779	5.285051327	8.780285721	3.00E-12	4.89E-10	17.68665866	NOT
MAGI2	-0.465163542	5.183468164	-8.766586389	3.16E-12	5.08E-10	17.63540217	NOT
TNS2	-0.514562555	6.54918602	-8.742461201	3.46E-12	5.50E-10	17.54510436	NOT
C10orf2	0.358324453	6.005954724	8.737087322	3.53E-12	5.54E-10	17.52498493	NOT
TXNDC9	0.494375101	8.81143204	8.711888089	3.89E-12	5.98E-10	17.43061372	NOT
TNNI1	-0.470544643	4.49015185	-8.710440626	3.91E-12	5.98E-10	17.42519161	NOT
NUP37	0.432898897	7.661626901	8.7029603	4.03E-12	6.07E-10	17.39716851	NOT
PPP2R1B	-0.466503912	6.289377863	-8.666958248	4.62E-12	6.89E-10	17.26224243	NOT
KLK6	-0.808234588	5.687517937	-8.649498058	4.94E-12	7.23E-10	17.19677468	Down
TSPYL2	-0.605155322	6.774309385	-8.646985153	4.99E-12	7.23E-10	17.18735075	Down
ADIPOR1	-0.433580512	8.254943473	-8.641748236	5.09E-12	7.23E-10	17.16770985	NOT
SLC19A2	-0.881516242	6.646098927	-8.64155929	5.09E-12	7.23E-10	17.16700118	Down
RNF34	0.376194866	7.596983733	8.619783988	5.54E-12	7.77E-10	17.08531383	NOT
TNFSF10	1.016684979	9.870523547	8.610247823	5.74E-12	7.97E-10	17.0495303	Up
P4HA1	-0.865097936	8.003264948	-8.60417915	5.88E-12	8.06E-10	17.02675511	Down
FGF1	-1.324953093	6.494087382	-8.597225147	6.04E-12	8.19E-10	17.00065442	Down
SCYL3	0.236127152	5.86089835	8.592534878	6.15E-12	8.24E-10	16.98304852	NOT
MAFK	-0.30784684	5.093252604	-8.57249233	6.64E-12	8.80E-10	16.90779879	NOT
SEC61A1	0.312649108	8.49671864	8.54868003	7.27E-12	9.54E-10	16.81836249	NOT
EXOC1	0.379114075	8.123393326	8.535303738	7.65E-12	9.94E-10	16.76810713	NOT
ARHGEF17	-0.413737726	7.08121973	-8.530393744	7.80E-12	1.00E-09	16.74965728	NOT
TACC1	-0.594541801	8.265029398	-8.504157501	8.63E-12	1.10E-09	16.65104668	Down
ZBTB33	0.304359594	4.75924031	8.486500422	9.23E-12	1.16E-09	16.58465803	NOT
WT1	-0.743111905	5.629524987	-8.454995689	1.04E-11	1.30E-09	16.46615791	Down
PHYHIP	-0.431217609	5.182053845	-8.430650595	1.14E-11	1.40E-09	16.37454819	NOT
ZFYVE26	0.340511318	6.078143238	8.429634873	1.15E-11	1.40E-09	16.37072533	NOT
C12orf4	0.357341957	5.684893204	8.412727016	1.23E-11	1.48E-09	16.30708086	NOT
RHOBTB2	-0.350896843	6.677542734	-8.409587653	1.24E-11	1.48E-09	16.29526191	NOT
DLST	-0.574444643	8.97614067	-8.407979734	1.25E-11	1.48E-09	16.28920827	NOT
GADD45GIP1	-0.419209079	6.596409176	-8.391954743	1.33E-11	1.56E-09	16.2288681	NOT
FAM102A	-0.474989983	7.124965846	-8.378140405	1.40E-11	1.63E-09	16.17684056	NOT
IFIT3	0.98557857	7.526009912	8.349509669	1.56E-11	1.80E-09	16.06897869	Up
CLTB	-0.393593491	7.752573694	-8.346246117	1.58E-11	1.80E-09	16.05668099	NOT
TRIAP1	0.317935135	8.563495292	8.338749692	1.63E-11	1.84E-09	16.02843088	NOT
NES	-0.539225035	6.936038202	-8.333418418	1.66E-11	1.85E-09	16.0083383	NOT
YRDC	-0.358509927	6.960182241	-8.331729462	1.67E-11	1.85E-09	16.00197263	NOT
UNG	-0.370338371	6.938373839	-8.329456873	1.69E-11	1.85E-09	15.99340702	NOT
RHOBTB3	-0.591797527	6.40079655	-8.322761726	1.73E-11	1.88E-09	15.96817079	Down
CDKN1C	-0.64497684	8.241836183	-8.305786195	1.85E-11	1.99E-09	15.90417408	Down
ALS2CL	-0.509450247	6.70524396	-8.294739009	1.93E-11	2.06E-09	15.862519	NOT
DDX47	0.275338136	9.074963027	8.275972212	2.08E-11	2.20E-09	15.791742	NOT
SYNPO	-0.498275584	6.397285186	-8.253741089	2.26E-11	2.37E-09	15.70787727	NOT
FKBP8	-0.402845634	6.194633467	-8.24988058	2.29E-11	2.39E-09	15.69331145	NOT
STK16	-0.510640162	6.762769603	-8.244731449	2.34E-11	2.40E-09	15.67388251	NOT
FRY	-0.563178751	4.929322393	-8.243825212	2.35E-11	2.40E-09	15.67046292	NOT
UBE2M	-0.486730416	7.507901927	-8.199887696	2.78E-11	2.82E-09	15.50462341	NOT
CTF1	-0.481404823	6.226798262	-8.173213552	3.08E-11	3.10E-09	15.4039006	NOT
C1orf116	0.398255685	5.314729441	8.16034774	3.24E-11	3.23E-09	15.35530749	NOT
ULK1	-0.413045941	6.209680404	-8.14274052	3.47E-11	3.41E-09	15.28879493	NOT
GPC3	-1.16494451	7.451607244	-8.142577149	3.47E-11	3.41E-09	15.28817773	Down
RNF219	0.46514856	5.462250758	8.123281178	3.74E-11	3.64E-09	15.21527066	NOT
PRKAG2	-0.453482045	7.194321708	-8.112364955	3.90E-11	3.77E-09	15.17401846	NOT
GOLPH3L	0.361887575	8.78591132	8.107434769	3.97E-11	3.81E-09	15.1553858	NOT
ZKSCAN7	0.296871921	4.843036953	8.091491777	4.23E-11	4.02E-09	15.09512576	NOT
SOWAHC	-0.593804472	7.207442838	-8.066281166	4.66E-11	4.39E-09	14.99981637	Down
IL7	0.632810459	3.967354741	8.058175547	4.81E-11	4.50E-09	14.96916769	Up
TLR3	0.605584948	6.375464376	8.053009236	4.90E-11	4.55E-09	14.94963173	Up
GATA6	-0.721125932	4.034827986	-8.051364016	4.94E-11	4.55E-09	14.94341026	Down
SEMA3G	-0.787687664	5.55147301	-8.03138742	5.33E-11	4.87E-09	14.86786	Down
RAE1	0.324929696	7.563153327	8.029568932	5.37E-11	4.87E-09	14.86098187	NOT
SNX3	0.276022311	11.14806847	8.002153172	5.97E-11	5.38E-09	14.75727208	NOT
PLK2	1.118208152	4.864537273	7.978744888	6.53E-11	5.84E-09	14.66870151	Up
BTBD7	0.343018603	5.354779474	7.963750239	6.92E-11	6.15E-09	14.6119563	NOT
SHQ1	0.197534755	7.081699033	7.960764637	7.00E-11	6.17E-09	14.60065682	NOT
ZNF207	0.362555275	8.946331868	7.950508825	7.29E-11	6.35E-09	14.56183995	NOT
DENR	0.398547987	8.697399062	7.949821396	7.31E-11	6.35E-09	14.559238	NOT
KDELC1	0.756425216	5.208941802	7.947072547	7.39E-11	6.37E-09	14.54883335	Up
FOS	-2.053039896	6.182904905	-7.931338369	7.85E-11	6.72E-09	14.48927353	Down
FBXO21	-0.701981966	9.614389392	-7.920403597	8.19E-11	6.93E-09	14.44787686	Down
BACE1	-0.292078904	6.730026845	-7.919821167	8.21E-11	6.93E-09	14.44567181	NOT
RBM7	0.402783258	7.389513945	7.915512479	8.34E-11	6.99E-09	14.429359	NOT
SCML1	-0.420577954	5.243009768	-7.911001783	8.49E-11	7.07E-09	14.41228081	NOT
PQLC1	-0.678878221	8.976973669	-7.890113092	9.21E-11	7.61E-09	14.33318535	Down
PODXL	-1.43945244	9.124287821	-7.886602835	9.33E-11	7.66E-09	14.31989249	Down
ZNF816	0.480381929	6.925345843	7.88276429	9.47E-11	7.72E-09	14.30535605	NOT
C1orf21	-0.358476359	5.365777501	-7.872916028	9.84E-11	7.97E-09	14.26805919	NOT
LTF	3.486775809	8.392580656	7.869653401	9.96E-11	8.02E-09	14.25570255	Up
ZMYM4	0.293635736	6.774737409	7.8646171	1.02E-10	8.12E-09	14.23662788	NOT
COMMD8	0.361702038	9.697893509	7.859787984	1.04E-10	8.22E-09	14.21833727	NOT
KDM6B	-0.341382121	6.388033667	-7.845348911	1.09E-10	8.64E-09	14.16364473	NOT
TOB1	-0.508305116	9.799367964	-7.830170814	1.16E-10	9.10E-09	14.10614726	NOT
PLA2R1	-0.640488636	4.130900511	-7.821154421	1.20E-10	9.36E-09	14.07198883	Down
TTC39A	1.212508595	6.431880975	7.802873994	1.29E-10	9.98E-09	14.00272795	Up
SLC43A1	-0.541478855	5.500089511	-7.793775119	1.34E-10	1.03E-08	13.9682513	NOT
SPRY4	-0.51023231	6.334065529	-7.789760737	1.36E-10	1.04E-08	13.95303978	NOT
KLF15	-0.472342688	6.863442125	-7.785716837	1.38E-10	1.05E-08	13.93771606	NOT
KMT5B	0.344021298	7.140923668	7.771773224	1.46E-10	1.10E-08	13.88487629	NOT
TRAF3	0.254067283	5.792140379	7.758770191	1.53E-10	1.14E-08	13.83559727	NOT
QPCT	1.454313196	5.346760604	7.758727089	1.53E-10	1.14E-08	13.83543391	Up
PRKCD	-0.525629526	6.217566886	-7.74234604	1.63E-10	1.21E-08	13.77334812	NOT
STEAP1	0.622512429	7.000729795	7.735922965	1.67E-10	1.23E-08	13.74900264	Up
COMMD3	0.424584887	9.037667441	7.72463059	1.75E-10	1.28E-08	13.70619917	NOT
PDCD10	0.331150242	9.834673292	7.706222718	1.88E-10	1.36E-08	13.63641984	NOT
GCNT3	1.015210591	6.127660514	7.706063458	1.88E-10	1.36E-08	13.6358161	Up
DENND2D	0.53620213	7.385328759	7.700229353	1.92E-10	1.38E-08	13.61369938	NOT
HEXB	0.700106523	10.25302542	7.662912076	2.22E-10	1.58E-08	13.4722196	Up
VEGFA	-0.631191343	7.150555388	-7.662757294	2.22E-10	1.58E-08	13.47163274	Down
PPP1R15A	-0.462445226	5.78868505	-7.660704258	2.24E-10	1.58E-08	13.46384855	NOT
EEF1E1	0.392440542	9.120557302	7.653520534	2.30E-10	1.61E-08	13.43661065	NOT
LPCAT1	0.887492606	6.733903611	7.645148344	2.38E-10	1.66E-08	13.40486571	Up
GNA11	-0.285505565	7.5647446	-7.637089324	2.45E-10	1.70E-08	13.3743074	NOT
PTPRO	-1.571817246	5.950793657	-7.624677988	2.57E-10	1.77E-08	13.32724442	Down
PLXNA2	-0.350118744	5.739177317	-7.621059601	2.61E-10	1.79E-08	13.31352341	NOT
HMCES	-0.249723024	6.549917597	-7.599092798	2.84E-10	1.94E-08	13.23022185	NOT
PTMS	-0.624542947	6.269474408	-7.592521781	2.91E-10	1.98E-08	13.20530261	Down
PLCE1	-0.662291946	5.091742125	-7.588492686	2.96E-10	2.00E-08	13.19002291	Down
KLF13	-0.47112395	5.761898332	-7.570016332	3.18E-10	2.13E-08	13.11995254	NOT
MYLIP	0.529032234	7.392324824	7.564714218	3.25E-10	2.16E-08	13.09984414	NOT
DTX4	0.463130245	8.152510433	7.550314138	3.43E-10	2.28E-08	13.0452305	NOT
ELL	-0.264536458	5.38825495	-7.538348122	3.59E-10	2.37E-08	12.99984733	NOT
TRIM24	0.455475367	6.147767614	7.533463303	3.66E-10	2.40E-08	12.9813206	NOT
ZNF227	0.427880207	4.824927651	7.512239475	3.98E-10	2.60E-08	12.9008234	NOT
GUCY1B3	0.744737274	6.291524412	7.495190706	4.25E-10	2.76E-08	12.83616014	Up
MGAT2	0.320138566	6.422379436	7.493365956	4.28E-10	2.76E-08	12.82923911	NOT
MED20	0.271454837	6.345526343	7.468494375	4.71E-10	3.03E-08	12.73490408	NOT
AMMECR1	0.479248606	5.779298952	7.462739332	4.82E-10	3.08E-08	12.7130758	NOT
PIK3R3	0.349097718	5.698603785	7.459875391	4.87E-10	3.08E-08	12.70221317	NOT
SH3PXD2A	-0.250275076	4.6601144	-7.459664745	4.88E-10	3.08E-08	12.70141421	NOT
TMEM100	-1.016329088	4.72519922	-7.453527253	4.99E-10	3.14E-08	12.67813536	Down
FOSB	-1.529681308	5.430249395	-7.45214563	5.02E-10	3.14E-08	12.67289501	Down
METTL21B	-0.797338292	7.540663976	-7.446934348	5.12E-10	3.16E-08	12.65312921	Down
YARS2	0.376330758	6.907754764	7.446624771	5.13E-10	3.16E-08	12.65195501	NOT
PTOV1	-0.404451994	8.262424052	-7.446219493	5.14E-10	3.16E-08	12.65041784	NOT
INTS7	0.316936269	4.700807781	7.439572077	5.27E-10	3.23E-08	12.625205	NOT
WDR13	-0.321435457	8.792168758	-7.434179943	5.38E-10	3.28E-08	12.60475334	NOT
EGR1	-1.46657179	6.63341643	-7.430729014	5.46E-10	3.29E-08	12.59166445	Down
CALM1	-0.363091009	10.15952537	-7.430596305	5.46E-10	3.29E-08	12.59116111	NOT
SERPINE2	1.051838	9.831041246	7.424682335	5.58E-10	3.35E-08	12.56873032	Up
PARP12	0.807670909	6.712143341	7.423256558	5.62E-10	3.36E-08	12.56332258	Up
TNFRSF11B	0.782426395	7.583936503	7.41695752	5.75E-10	3.42E-08	12.53943144	Up
RGS3	-0.552826268	6.29324216	-7.415708856	5.78E-10	3.42E-08	12.53469549	NOT
NUP88	0.386863	6.930175479	7.411547272	5.88E-10	3.46E-08	12.51891142	NOT
TLR1	0.775686399	4.536418019	7.377946561	6.69E-10	3.92E-08	12.39147339	Up
TRA2B	0.256669367	6.560563754	7.375069249	6.77E-10	3.95E-08	12.38056085	NOT
CDC42EP4	-0.223290083	6.155802687	-7.366822968	6.99E-10	4.06E-08	12.34928615	NOT
KHNYN	0.265611776	6.714986267	7.363636786	7.08E-10	4.09E-08	12.33720243	NOT
FAM179B	0.37184815	7.154339876	7.360757958	7.15E-10	4.11E-08	12.32628441	NOT
CALCOCO1	-0.399121706	6.942997901	-7.35123199	7.42E-10	4.25E-08	12.29015745	NOT
ST6GALNAC4	0.423945951	5.274788984	7.343177934	7.66E-10	4.36E-08	12.25961324	NOT
IK	0.295869494	9.079844151	7.339789634	7.76E-10	4.40E-08	12.24676362	NOT
C17orf62	0.454064584	5.91854861	7.333234573	7.96E-10	4.49E-08	12.22190484	NOT
VPS35	0.363205167	10.0496698	7.329116633	8.09E-10	4.54E-08	12.20628856	NOT
ZNF200	0.33460559	5.211614456	7.309883827	8.71E-10	4.87E-08	12.13335517	NOT
ADNP	0.357106919	7.890758709	7.307492692	8.80E-10	4.89E-08	12.12428794	NOT
AKAP13	-0.394960187	6.428940104	-7.289158303	9.44E-10	5.23E-08	12.05476588	NOT
UTP14A	0.299665254	5.091108983	7.27136024	1.01E-09	5.58E-08	11.98728164	NOT
ORC4	0.260658399	7.166727322	7.245249479	1.12E-09	6.14E-08	11.88828673	NOT
DDIT4	-0.975485703	7.787996211	-7.244081817	1.12E-09	6.14E-08	11.88385997	Down
CAPRIN1	0.254721083	8.022828108	7.233672361	1.17E-09	6.37E-08	11.84439734	NOT
RGS2	-1.291155449	7.662706237	-7.232276288	1.18E-09	6.37E-08	11.83910492	Down
BAG1	-0.281769053	8.427823907	-7.217393371	1.25E-09	6.72E-08	11.78268684	NOT
WDR3	0.352670078	7.016166847	7.211634132	1.28E-09	6.84E-08	11.76085583	NOT
TFG	0.25725457	9.614236663	7.207816021	1.29E-09	6.91E-08	11.74638322	NOT
SERTAD3	-0.467839782	6.632769814	-7.191865159	1.38E-09	7.32E-08	11.68592427	NOT
PPP1R26	-0.328105328	6.416599359	-7.187347981	1.40E-09	7.42E-08	11.66880362	NOT
DHPS	-0.292586928	7.174375307	-7.182413222	1.43E-09	7.53E-08	11.65010078	NOT
TP53	0.402903841	5.159625341	7.177282633	1.46E-09	7.65E-08	11.63065628	NOT
STUB1	-0.273175041	9.42757822	-7.175448791	1.47E-09	7.67E-08	11.62370632	NOT
NVL	0.267461905	6.240231602	7.165007411	1.53E-09	7.95E-08	11.58413656	NOT
PARP6	-0.274675772	7.333216938	-7.162564378	1.54E-09	7.99E-08	11.57487853	NOT
PIKFYVE	-0.339742814	5.964473016	-7.156962406	1.58E-09	8.11E-08	11.55365002	NOT
GEMIN2	0.297110363	5.416779141	7.156527214	1.58E-09	8.11E-08	11.55200091	NOT
SH3BP5	-0.504388576	8.321251224	-7.154149232	1.59E-09	8.15E-08	11.54298985	NOT
HTRA2	-0.259617365	7.15603093	-7.150279352	1.62E-09	8.21E-08	11.52832573	NOT
DYNLL1	0.372138693	11.69709049	7.150144335	1.62E-09	8.21E-08	11.52781412	NOT
RBM12	0.369078323	6.244738807	7.147617307	1.63E-09	8.24E-08	11.51823866	NOT
RAD23A	-0.278635708	8.252571507	-7.146023018	1.64E-09	8.24E-08	11.51219764	NOT
SMC4	0.488363295	5.629749852	7.145537643	1.65E-09	8.24E-08	11.51035848	NOT
VWA5A	0.395025846	7.119399877	7.144991563	1.65E-09	8.24E-08	11.50828931	NOT
SEC61B	0.308903458	10.98473456	7.141647824	1.67E-09	8.31E-08	11.49561961	NOT
MAPK13	0.437170526	6.129417536	7.140381014	1.68E-09	8.32E-08	11.49081963	NOT
CHTOP	0.250264349	7.738158279	7.137664874	1.70E-09	8.37E-08	11.48052823	NOT
F3	-0.927505506	5.967030165	-7.133677063	1.73E-09	8.46E-08	11.46541884	Down
SS18L2	0.208186447	8.016136875	7.131319301	1.74E-09	8.46E-08	11.45648571	NOT
PSMD1	0.232919871	8.70733709	7.131131644	1.74E-09	8.46E-08	11.45577472	NOT
GTF3C4	0.317761528	6.560303674	7.130653072	1.75E-09	8.46E-08	11.45396152	NOT
AGGF1	0.269343305	7.181416675	7.128834629	1.76E-09	8.49E-08	11.4470719	NOT
RHOB	-0.872950523	9.085183865	-7.127598321	1.77E-09	8.49E-08	11.44238789	Down
TRPM6	-0.42568146	5.066952243	-7.124376238	1.79E-09	8.57E-08	11.43018053	NOT
HMGN3	0.398566959	10.9119665	7.115404751	1.85E-09	8.83E-08	11.39619212	NOT
ORC5	0.258260868	5.068798292	7.098700628	1.98E-09	9.39E-08	11.33291438	NOT
MRPL2	-0.371992246	7.385620277	-7.089246118	2.05E-09	9.70E-08	11.29710269	NOT
NAT10	0.240853109	6.968279464	7.088057775	2.06E-09	9.71E-08	11.29260168	NOT
ITPKB	-0.375290563	5.490771285	-7.083836698	2.09E-09	9.83E-08	11.27661409	NOT
ING1	-0.268637377	6.417759084	-7.078949465	2.13E-09	9.98E-08	11.25810405	NOT
GOLIM4	-0.300288093	5.881731915	-7.075297638	2.16E-09	1.01E-07	11.24427347	NOT
CREM	-0.404763615	6.011637313	-7.074695663	2.17E-09	1.01E-07	11.24199365	NOT
IDI1	-0.374722715	8.698779428	-7.07391913	2.17E-09	1.01E-07	11.23905275	NOT
HOXA3	0.278821095	5.399184867	7.071319186	2.20E-09	1.01E-07	11.22920633	NOT
HMG20B	-0.256572283	7.729517991	-7.070104488	2.21E-09	1.01E-07	11.22460613	NOT
NDUFB8	-0.232761245	7.961975559	-7.060256377	2.29E-09	1.05E-07	11.18731189	NOT
TMCC1	0.283772945	5.594014649	7.058920383	2.30E-09	1.05E-07	11.18225279	NOT
MAPRE3	-0.279261565	4.839111314	-7.054434146	2.34E-09	1.06E-07	11.16526484	NOT
COPB1	0.279478798	9.909779424	7.049952657	2.39E-09	1.08E-07	11.14829551	NOT
PMS1	0.372473134	6.711697213	7.047088377	2.41E-09	1.09E-07	11.13745014	NOT
NSUN3	0.281176919	7.143198521	7.044612775	2.44E-09	1.09E-07	11.12807668	NOT
BNIP3L	-0.327596398	9.375513661	-7.043577099	2.45E-09	1.09E-07	11.12415532	NOT
PTRH2	0.273612811	7.590688084	7.037736086	2.50E-09	1.11E-07	11.10204026	NOT
ABCC10	0.310068087	6.608943991	7.027495967	2.60E-09	1.16E-07	11.06327215	NOT
KDM3B	-0.259409219	7.992309557	-7.022745571	2.65E-09	1.17E-07	11.04528881	NOT
SEC22A	0.322936629	4.963325345	7.00031229	2.89E-09	1.27E-07	10.96037476	NOT
HP1BP3	-0.248977272	7.98270144	-6.999035793	2.91E-09	1.28E-07	10.95554353	NOT
RPP40	0.398494166	6.666666572	6.996842726	2.93E-09	1.28E-07	10.94724343	NOT
RAB32	0.44767591	8.084484108	6.995568471	2.95E-09	1.28E-07	10.94242083	NOT
ERF	-0.414079173	6.615255023	-6.994652517	2.96E-09	1.28E-07	10.93895432	NOT
GPRASP1	-0.596831302	6.191575236	-6.989429733	3.02E-09	1.30E-07	10.91918877	Down
NSF	0.327548377	8.320113582	6.983365341	3.09E-09	1.33E-07	10.89623943	NOT
ANKRD55	-0.566982318	4.657530267	-6.974033582	3.20E-09	1.37E-07	10.86092817	NOT
ARHGEF16	-0.362606452	6.654253788	-6.973510024	3.21E-09	1.37E-07	10.85894714	NOT
MFAP3	0.189521024	6.53817875	6.965879796	3.30E-09	1.41E-07	10.83007707	NOT
CCNB1IP1	-0.511394707	9.199990461	-6.957982493	3.41E-09	1.45E-07	10.80019888	NOT
COPB2	0.236855089	9.362154224	6.957529886	3.41E-09	1.45E-07	10.79848658	NOT
DDIT3	-0.445532178	7.565945262	-6.955777035	3.44E-09	1.45E-07	10.79185532	NOT
PSMB6	-0.239809546	9.351502283	-6.955375745	3.44E-09	1.45E-07	10.7903372	NOT
SRPK2	0.254707175	6.676526902	6.936394065	3.70E-09	1.55E-07	10.7185352	NOT
SENP2	-0.324122545	6.928200621	-6.936069836	3.71E-09	1.55E-07	10.71730887	NOT
ELOVL6	0.466469021	5.256054135	6.933148835	3.75E-09	1.56E-07	10.70626095	NOT
ARL6IP4	-0.308170266	8.803101551	-6.91325487	4.05E-09	1.68E-07	10.63102683	NOT
CITED2	0.597679608	7.293476662	6.908807434	4.12E-09	1.70E-07	10.61421003	Up
HNRNPDL	-0.296954738	8.584442276	-6.900180603	4.26E-09	1.75E-07	10.58159246	NOT
HERC6	0.969442562	6.522071491	6.900146496	4.26E-09	1.75E-07	10.58146351	Up
BIRC2	0.329090291	9.356685484	6.895251966	4.34E-09	1.78E-07	10.56295904	NOT
LIN7B	-0.383428123	6.049550698	-6.894529304	4.35E-09	1.78E-07	10.560227	NOT
TRIM32	0.289007952	6.147254433	6.887767349	4.47E-09	1.82E-07	10.53466446	NOT
NMI	0.829937914	7.156249793	6.886713349	4.49E-09	1.82E-07	10.53068016	Up
PTPN9	-0.321200335	7.275377232	-6.883656314	4.54E-09	1.83E-07	10.51912433	NOT
SLC25A28	-0.287568308	6.943173312	-6.879013456	4.62E-09	1.86E-07	10.5015748	NOT
RNF139	0.327165821	8.235571899	6.873239201	4.73E-09	1.90E-07	10.4797501	NOT
ADCY6	-0.262692692	6.720742982	-6.868810424	4.81E-09	1.92E-07	10.46301191	NOT
NEDD4L	-0.389015683	7.609426331	-6.853220091	5.11E-09	2.04E-07	10.40409698	NOT
VDAC3	0.23845809	10.38731341	6.845541843	5.26E-09	2.09E-07	10.37508567	NOT
SOX13	-0.334749872	6.387712791	-6.829434718	5.60E-09	2.22E-07	10.31423641	NOT
C14orf166	0.238511246	10.5267305	6.81768063	5.86E-09	2.31E-07	10.26984029	NOT
NDUFA10	-0.331732769	8.018558719	-6.816767764	5.88E-09	2.31E-07	10.26639262	NOT
GNAI3	0.330286941	7.612074696	6.809245464	6.06E-09	2.37E-07	10.23798442	NOT
ZP2	-0.464566629	5.028566648	-6.808002693	6.08E-09	2.38E-07	10.23329134	NOT
NPHS2	-1.890973098	8.190130837	-6.799726338	6.28E-09	2.45E-07	10.20203941	Down
DYRK2	0.517692631	5.16654424	6.793646386	6.43E-09	2.50E-07	10.17908354	NOT
PRPF38B	0.357372378	6.210249335	6.787891302	6.58E-09	2.54E-07	10.15735611	NOT
DDX58	0.720334799	5.461764277	6.785940549	6.63E-09	2.56E-07	10.14999175	Up
TMEM160	-0.424758542	6.933239872	-6.774671747	6.92E-09	2.66E-07	10.10745458	NOT
NUP62	0.340587722	5.868203967	6.770545643	7.03E-09	2.69E-07	10.09188125	NOT
MGA	0.354222367	5.876821213	6.768289954	7.09E-09	2.71E-07	10.0833679	NOT
CTGF	-1.271423827	8.413136427	-6.765633328	7.17E-09	2.73E-07	10.07334173	Down
MTF2	0.263466232	5.352591783	6.763130362	7.24E-09	2.75E-07	10.06389583	NOT
GUCY1A3	0.630345822	7.372694525	6.758894951	7.36E-09	2.78E-07	10.04791271	Up
GTF2B	0.251653668	8.098611327	6.757945412	7.38E-09	2.78E-07	10.04432958	NOT
SNX5	-0.304581713	9.888505334	-6.755421522	7.45E-09	2.80E-07	10.03480583	NOT
ACACB	-0.420285367	6.892633531	-6.751225362	7.58E-09	2.84E-07	10.01897268	NOT
IGFBP4	-0.649521571	9.531555602	-6.742362501	7.84E-09	2.93E-07	9.985534273	Down
SORBS2	0.411258204	7.77857117	6.737153336	8.00E-09	2.98E-07	9.965882932	NOT
CLEC1A	-0.355607459	5.033804424	-6.735167199	8.06E-09	2.99E-07	9.958390741	NOT
ACACA	0.34778616	6.640095297	6.724225909	8.41E-09	3.11E-07	9.917121762	NOT
BTN2A2	0.364179291	5.56801966	6.72235726	8.47E-09	3.13E-07	9.910074207	NOT
BET1	0.27047102	7.991728855	6.718831523	8.59E-09	3.16E-07	9.896777568	NOT
CD83	-0.700582808	7.7588467	-6.703834159	9.10E-09	3.34E-07	9.840226408	Down
RPS6	-0.257721691	12.78484271	-6.693210139	9.48E-09	3.47E-07	9.800174463	NOT
S100A1	0.698411138	7.734872273	6.682957552	9.86E-09	3.60E-07	9.761529575	Up
TRIM68	0.28377204	7.105604359	6.680263565	9.96E-09	3.62E-07	9.751376295	NOT
FANCL	0.463905337	5.598480742	6.678847144	1.00E-08	3.63E-07	9.746038181	NOT
MTNR1A	-0.740973091	5.030563591	-6.675954368	1.01E-08	3.66E-07	9.73513648	Down
THAP1	0.46016463	5.952939273	6.674649261	1.02E-08	3.67E-07	9.730218243	NOT
WFDC2	1.854756359	9.73775974	6.673585357	1.02E-08	3.67E-07	9.726209045	Up
PIGC	0.272167392	8.047781215	6.6711554	1.03E-08	3.70E-07	9.717052319	NOT
NARS	0.283610206	11.12708592	6.670382868	1.04E-08	3.70E-07	9.714141293	NOT
SMARCAL1	0.333551491	6.460023272	6.664474672	1.06E-08	3.77E-07	9.691879545	NOT
TIMP3	-0.535087032	7.423001421	-6.658207762	1.08E-08	3.85E-07	9.668268704	NOT
DEK	0.452110603	9.43582139	6.64202384	1.15E-08	4.09E-07	9.607307286	NOT
WRN	0.275643006	4.760671415	6.639734852	1.17E-08	4.11E-07	9.598686584	NOT
ZNF268	0.436623196	6.183873749	6.637098223	1.18E-08	4.14E-07	9.588757051	NOT
KLHL9	0.221646909	7.466447311	6.632910579	1.20E-08	4.20E-07	9.57298739	NOT
INPPL1	-0.269842449	7.148401579	-6.63207469	1.20E-08	4.20E-07	9.569839778	NOT
TMEM127	0.226812684	7.80104409	6.631243695	1.20E-08	4.20E-07	9.566710642	NOT
FOCAD	0.498950484	6.440734921	6.623261495	1.24E-08	4.32E-07	9.53665588	NOT
CX3CR1	1.283992896	5.995049518	6.622162283	1.25E-08	4.32E-07	9.532517448	Up
LDB1	-0.302023857	6.762993267	-6.621557705	1.25E-08	4.32E-07	9.530241304	NOT
ABL1	0.290009869	7.831123971	6.617102247	1.27E-08	4.38E-07	9.513467981	NOT
ANKFY1	0.270269977	6.492501036	6.613261259	1.29E-08	4.44E-07	9.499009061	NOT
CRY2	-0.509654507	7.068665717	-6.609641354	1.31E-08	4.49E-07	9.485383334	NOT
NR4A3	-0.540937577	4.404217312	-6.58924718	1.42E-08	4.84E-07	9.408634997	NOT
FOXO1	-0.343345714	7.370607672	-6.587485652	1.42E-08	4.85E-07	9.402007348	NOT
ALG6	0.373785785	6.995908933	6.587282752	1.43E-08	4.85E-07	9.401243961	NOT
USP8	0.255355058	7.301295378	6.585660533	1.44E-08	4.87E-07	9.395140682	NOT
GOLGA2	-0.233210339	5.902166629	-6.577615737	1.48E-08	5.00E-07	9.364876589	NOT
FANCF	0.283684255	6.491682216	6.574909309	1.50E-08	5.04E-07	9.354696234	NOT
STAT5B	-0.209346382	6.151739313	-6.572795692	1.51E-08	5.07E-07	9.346746143	NOT
HNF1B	0.445802342	9.59070417	6.561344324	1.58E-08	5.28E-07	9.30367918	NOT
DCP2	0.308243494	6.304586551	6.557836285	1.60E-08	5.34E-07	9.290487937	NOT
ZNF468	0.424245049	5.472231993	6.556081136	1.61E-08	5.36E-07	9.283888418	NOT
C16orf58	-0.295696174	6.398350037	-6.552194108	1.63E-08	5.43E-07	9.269273686	NOT
PTEN	0.380303178	6.990347509	6.54560482	1.67E-08	5.55E-07	9.244501455	NOT
PSMD14	0.317792815	9.841005409	6.543858182	1.69E-08	5.57E-07	9.237935586	NOT
EIF5	-0.238020099	8.701256075	-6.541306843	1.70E-08	5.61E-07	9.228345152	NOT
CEP162	0.236716052	4.89992754	6.537636818	1.73E-08	5.68E-07	9.21455049	NOT
LOX	-0.341996046	4.291197571	-6.535802726	1.74E-08	5.70E-07	9.207657015	NOT
PIGL	-0.407694775	5.694630811	-6.533856775	1.75E-08	5.73E-07	9.200343405	NOT
COPS7A	-0.271719837	8.122284711	-6.528699776	1.79E-08	5.83E-07	9.180962923	NOT
RIN2	0.424228043	9.55419787	6.527861038	1.79E-08	5.83E-07	9.177811064	NOT
BMP2K	0.336407003	4.783805039	6.51783991	1.86E-08	6.05E-07	9.140157442	NOT
KLF7	-0.467749762	5.507953842	-6.516385917	1.87E-08	6.06E-07	9.13469484	NOT
ARHGAP29	0.635598179	9.092586952	6.512372495	1.90E-08	6.14E-07	9.11961744	Up
DNMT1	0.60063591	6.342115858	6.510134813	1.92E-08	6.18E-07	9.111211608	Up
NOL3	-0.310678261	6.137738566	-6.504685921	1.96E-08	6.28E-07	9.090744593	NOT
GALNT3	0.691621614	6.012833647	6.504341086	1.96E-08	6.28E-07	9.089449411	Up
NME3	-0.327047957	7.733941372	-6.495754644	2.03E-08	6.48E-07	9.057202367	NOT
POLR2C	-0.233062178	9.019151398	-6.491686871	2.06E-08	6.56E-07	9.041927651	NOT
CYP27B1	-1.513523833	8.110444044	-6.488271658	2.09E-08	6.63E-07	9.029104396	Down
SNCA	-0.356765478	5.394085133	-6.484027633	2.12E-08	6.72E-07	9.013170518	NOT
GTF2H1	0.299010649	7.099917512	6.477351549	2.18E-08	6.88E-07	8.988108706	NOT
IGFBP2	-0.636984258	7.068355751	-6.473924476	2.21E-08	6.95E-07	8.97524504	Down
FRYL	0.265674473	6.483839517	6.470879786	2.23E-08	7.02E-07	8.963817501	NOT
CTCF	0.245008795	7.697189737	6.467605418	2.26E-08	7.09E-07	8.951528799	NOT
RNF111	0.311923835	7.03904481	6.46382907	2.29E-08	7.17E-07	8.937357303	NOT
C2CD2	0.475296031	6.680175798	6.45793314	2.35E-08	7.32E-07	8.915234101	NOT
BAD	-0.237277816	6.787962953	-6.45680276	2.36E-08	7.33E-07	8.910992935	NOT
GALNT7	0.800972805	7.014068629	6.452511574	2.40E-08	7.43E-07	8.894893497	Up
ZER1	-0.276617562	6.326063505	-6.442574773	2.49E-08	7.70E-07	8.857619302	NOT
UTP6	0.358234757	7.635213749	6.441586747	2.50E-08	7.71E-07	8.853913566	NOT
HBB	2.390750494	9.239748781	6.440054271	2.51E-08	7.71E-07	8.848165959	Up
UQCRC1	-0.260554442	10.63331001	-6.439733055	2.52E-08	7.71E-07	8.846961252	NOT
ATXN3	0.222055989	4.946103499	6.439570357	2.52E-08	7.71E-07	8.846351062	NOT
MYLK3	-0.324566066	3.902783239	-6.436402907	2.55E-08	7.79E-07	8.83447222	NOT
TNPO2	-0.236159442	6.713931571	-6.434326221	2.57E-08	7.83E-07	8.826684536	NOT
MAT2A	-0.588703553	7.644297123	-6.433020606	2.58E-08	7.85E-07	8.821788604	Down
IL10RB	0.461016776	5.294667403	6.429350415	2.62E-08	7.94E-07	8.808026552	NOT
PRKACB	0.395933781	7.654617956	6.425474859	2.66E-08	8.04E-07	8.793495754	NOT
NAB2	-0.354669167	5.876870626	-6.421527325	2.70E-08	8.14E-07	8.778696468	NOT
MT1X	-1.014280404	11.59583171	-6.420427151	2.71E-08	8.16E-07	8.774572172	Down
BLNK	0.707199649	7.49839275	6.417468357	2.74E-08	8.23E-07	8.763480885	Up
DERL2	0.256705674	8.433902334	6.416522333	2.75E-08	8.24E-07	8.759934801	NOT
UTP14C	0.316263961	8.212780727	6.414190359	2.78E-08	8.28E-07	8.751193959	NOT
PPP1R7	0.159393877	7.83822251	6.41395252	2.78E-08	8.28E-07	8.750302503	NOT
CCT6A	0.377055878	8.027366493	6.413106652	2.79E-08	8.29E-07	8.74713211	NOT
IFIH1	0.76521367	5.963198875	6.410310748	2.82E-08	8.34E-07	8.736653267	Up
RUFY1	0.233838669	8.241156767	6.410269515	2.82E-08	8.34E-07	8.736498732	NOT
CA10	-0.440517548	4.564975976	-6.409604122	2.83E-08	8.34E-07	8.734004996	NOT
NAT6	-0.336135092	5.804038467	-6.403892304	2.89E-08	8.50E-07	8.712600104	NOT
EFNA1	-0.615982443	8.12416926	-6.398052881	2.95E-08	8.66E-07	8.690720121	Down
MICALL1	0.233641068	6.618405188	6.397723291	2.96E-08	8.66E-07	8.689485258	NOT
COL4A2	0.906089937	7.787946436	6.397247932	2.96E-08	8.66E-07	8.68770427	Up
MAPK6	0.328347263	9.909585263	6.395999618	2.98E-08	8.68E-07	8.683027408	NOT
NFKBIE	0.623719482	6.06029983	6.388393534	3.06E-08	8.90E-07	8.654534034	Up
LIPA	0.680809809	9.359428652	6.388287765	3.07E-08	8.90E-07	8.654137845	Up
CDC27	0.23785607	6.169388286	6.387244198	3.08E-08	8.91E-07	8.65022894	NOT
PTGDS	-1.23612772	7.870033495	-6.380342714	3.16E-08	9.13E-07	8.624380512	Down
ORC2	0.339957599	5.311064231	6.379195164	3.17E-08	9.15E-07	8.620082981	NOT
CGA	-0.682165652	5.370909275	-6.378564759	3.18E-08	9.15E-07	8.61772219	Down
TAL1	-0.20965439	5.201407756	-6.376357115	3.21E-08	9.20E-07	8.609455124	NOT
GMFB	0.430463359	8.147839638	6.375093214	3.23E-08	9.23E-07	8.604722344	NOT
CRNKL1	0.339559847	7.212426311	6.364634277	3.36E-08	9.58E-07	8.565563841	NOT
KIRREL	-0.232161586	4.842236483	-6.360459406	3.41E-08	9.71E-07	8.549935951	NOT
CCDC93	0.268930219	5.507630214	6.360016118	3.42E-08	9.71E-07	8.548276681	NOT
XPNPEP1	0.28132316	8.302980069	6.358701891	3.43E-08	9.73E-07	8.543357508	NOT
ABI2	-0.199235354	7.427182578	-6.356281431	3.47E-08	9.80E-07	8.534298127	NOT
DIXDC1	-0.424205389	6.835887107	-6.353633599	3.50E-08	9.88E-07	8.524388384	NOT
CASP4	0.708028263	6.322168022	6.352618698	3.52E-08	9.89E-07	8.520590205	Up
TSTD2	0.229706361	6.973160566	6.350833094	3.54E-08	9.94E-07	8.513907985	NOT
TALDO1	0.357855661	10.2125668	6.347306109	3.59E-08	1.00E-06	8.50070995	NOT
DEFB1	-0.758729955	11.95070086	-6.346104951	3.60E-08	1.01E-06	8.496215478	Down
NDUFA2	-0.216559801	9.711232021	-6.343899461	3.64E-08	1.01E-06	8.487963377	NOT
ITGB6	1.679471089	5.51181797	6.341886169	3.66E-08	1.02E-06	8.480430824	Up
UBQLN2	0.471436348	7.232852852	6.339063459	3.70E-08	1.03E-06	8.469870578	NOT
GADD45G	-0.58133125	5.25928602	-6.33865609	3.71E-08	1.03E-06	8.468346607	NOT
PTGER3	-0.479092877	6.9157519	-6.33643414	3.74E-08	1.03E-06	8.460034553	NOT
GABARAPL1	-0.475104738	8.198289582	-6.336212863	3.74E-08	1.03E-06	8.459206805	NOT
PUM1	0.245839215	9.098698619	6.335522492	3.75E-08	1.03E-06	8.456624323	NOT
MAPT	-0.716009661	7.41974353	-6.334967632	3.76E-08	1.03E-06	8.454548783	Down
TSC22D2	-0.265560784	5.049029103	-6.330616551	3.83E-08	1.05E-06	8.438273947	NOT
GDAP2	-0.293382398	5.423342599	-6.329976682	3.83E-08	1.05E-06	8.435880733	NOT
TMEM109	-0.187720088	8.008655121	-6.327450234	3.87E-08	1.06E-06	8.426431805	NOT
ZNF638	0.253495838	8.095756128	6.325640185	3.90E-08	1.06E-06	8.419662601	NOT
CSTB	0.675095112	10.95476943	6.320001267	3.98E-08	1.08E-06	8.398576345	Up
NCK1	0.361143305	6.301871222	6.306438988	4.20E-08	1.14E-06	8.347874499	NOT
RSAD1	-0.308364967	7.484541749	-6.305195883	4.22E-08	1.14E-06	8.343228152	NOT
COL4A3	-0.465258171	5.108039026	-6.304176965	4.23E-08	1.14E-06	8.339419868	NOT
TUBA1A	1.240066737	9.777748595	6.302926108	4.25E-08	1.14E-06	8.33474484	Up
ATP10D	0.552234747	7.962996151	6.297826754	4.34E-08	1.16E-06	8.315687867	NOT
CSHL1	-0.449603349	5.44424747	-6.294914619	4.39E-08	1.17E-06	8.304806031	NOT
IFNAR1	0.326418634	6.269551604	6.292594357	4.43E-08	1.18E-06	8.296136483	NOT
ZNF280B	0.187705317	4.566515039	6.290571514	4.46E-08	1.19E-06	8.288578686	NOT
RRAGC	0.302072109	8.69449773	6.285442681	4.55E-08	1.21E-06	8.269418111	NOT
SACS	0.671320779	4.26425265	6.2815111	4.62E-08	1.22E-06	8.254732157	Up
UPF3B	0.243992531	5.648001301	6.277851019	4.68E-08	1.24E-06	8.241061813	NOT
ICE1	0.300095911	7.57611263	6.275849526	4.72E-08	1.25E-06	8.233586867	NOT
MFSD10	0.475590162	5.801928311	6.267447568	4.87E-08	1.28E-06	8.202212815	NOT
AK6	0.230528343	9.148111201	6.266772568	4.89E-08	1.28E-06	8.199692598	NOT
ENTPD4	0.238513003	5.956630866	6.26544302	4.91E-08	1.29E-06	8.194728667	NOT
KATNA1	0.273670905	7.296374469	6.264967635	4.92E-08	1.29E-06	8.192953843	NOT
ZNF281	0.378317785	5.985166362	6.2597102	5.02E-08	1.31E-06	8.173327073	NOT
DROSHA	0.280516432	7.147720849	6.257838239	5.06E-08	1.32E-06	8.166339487	NOT
NEBL	-0.490987005	6.243526254	-6.254627173	5.12E-08	1.33E-06	8.154354213	NOT
PSMA3	0.281640814	9.216981836	6.252469493	5.16E-08	1.34E-06	8.146301317	NOT
SLC25A1	-0.470783194	8.239058764	-6.251626058	5.18E-08	1.34E-06	8.143153585	NOT
PPCDC	0.33645406	5.646854658	6.250994215	5.19E-08	1.34E-06	8.140795574	NOT
TIMM17B	-0.290566565	7.780476536	-6.249953307	5.21E-08	1.34E-06	8.136911041	NOT
ZDHHC6	-0.293849761	8.583118235	-6.249119853	5.23E-08	1.35E-06	8.133800787	NOT
DCK	0.65940968	5.385529003	6.247703893	5.26E-08	1.35E-06	8.128516924	Up
G0S2	-1.00326736	8.868238452	-6.247120017	5.27E-08	1.35E-06	8.126338171	Down
PDIA6	0.434882888	9.864848485	6.247033861	5.27E-08	1.35E-06	8.126016677	NOT
P4HB	0.388741369	9.878543899	6.245351214	5.30E-08	1.35E-06	8.119738042	NOT
SLC26A6	-0.529950357	5.786906167	-6.244805357	5.31E-08	1.35E-06	8.117701295	NOT
ZNF10	-0.257492883	4.880905064	-6.241329321	5.39E-08	1.37E-06	8.104731979	NOT
RORA	-0.554928322	6.319579987	-6.240858014	5.39E-08	1.37E-06	8.102973604	NOT
ZKSCAN4	0.24955687	5.772056983	6.240153639	5.41E-08	1.37E-06	8.100345733	NOT
CLDN11	-0.375019233	5.282243627	-6.235848978	5.50E-08	1.39E-06	8.084287153	NOT
THSD7A	-0.501283595	5.922458839	-6.23432447	5.53E-08	1.39E-06	8.078600446	NOT
VCAM1	1.172335076	10.58635635	6.233251645	5.55E-08	1.40E-06	8.074598759	Up
HEATR1	0.235496664	6.516608421	6.231745159	5.59E-08	1.40E-06	8.068979707	NOT
ERGIC2	0.42050835	7.824974316	6.229286141	5.64E-08	1.41E-06	8.059808339	NOT
FCGRT	-0.419481532	9.47670363	-6.222989954	5.78E-08	1.44E-06	8.03632858	NOT
FOXN3	-0.241970455	6.654319337	-6.214842232	5.96E-08	1.49E-06	8.005950625	NOT
CXCL6	2.180307562	4.915957263	6.2130328	6.00E-08	1.49E-06	7.999205349	Up
MAN2A2	-0.262210145	6.310267753	-6.211069876	6.05E-08	1.50E-06	7.991888296	NOT
HRG	-1.12292979	8.24127353	-6.206246449	6.16E-08	1.53E-06	7.973910189	Down
COL4A1	0.963785811	8.438652998	6.205692554	6.17E-08	1.53E-06	7.971845853	Up
G6PC	-1.607123153	7.57060718	-6.188149179	6.60E-08	1.63E-06	7.906480734	Down
RFX7	0.255000828	4.335601253	6.187273252	6.62E-08	1.63E-06	7.90321803	NOT
STK38L	0.298940629	6.563559046	6.186715249	6.64E-08	1.63E-06	7.901139593	NOT
NRL	-0.277556783	5.405952327	-6.186005117	6.65E-08	1.63E-06	7.898494558	NOT
MNS1	0.812890177	5.562521248	6.185323164	6.67E-08	1.63E-06	7.89595454	Up
GPR39	0.231695742	4.809704891	6.184979284	6.68E-08	1.63E-06	7.894673738	NOT
TUBGCP3	-0.3984162	4.592888236	-6.182144513	6.75E-08	1.65E-06	7.884115968	NOT
STAG1	0.309809173	6.458735185	6.176392546	6.90E-08	1.68E-06	7.862696309	NOT
C1orf174	0.319929252	7.236870561	6.17172687	7.03E-08	1.71E-06	7.845324697	NOT
APOD	-0.83174771	6.426645079	-6.166875169	7.16E-08	1.74E-06	7.827263162	Down
IHH	-0.34160381	6.456401056	-6.164473187	7.22E-08	1.75E-06	7.818322273	NOT
WEE1	-0.357137232	6.67120727	-6.159238292	7.37E-08	1.78E-06	7.798838797	NOT
YEATS2	0.394155097	5.269942705	6.156201591	7.46E-08	1.79E-06	7.78753815	NOT
TKFC	-0.860536242	6.924086658	-6.156043566	7.46E-08	1.79E-06	7.786950109	Down
NAGK	0.354992461	8.808153308	6.152389959	7.57E-08	1.82E-06	7.77335525	NOT
ZSCAN26	0.324154311	6.172678419	6.151477179	7.59E-08	1.82E-06	7.769959099	NOT
PYCARD	1.02882674	5.358167523	6.150293301	7.63E-08	1.82E-06	7.765554425	Up
CUL9	-0.230181148	5.905632187	-6.149813951	7.64E-08	1.82E-06	7.76377103	NOT
TPGS2	0.313922303	6.865980521	6.140878616	7.91E-08	1.88E-06	7.730532634	NOT
CFB	1.358474282	7.69976874	6.138429083	7.98E-08	1.90E-06	7.72142233	Up
MITF	0.242109783	7.576513513	6.137180338	8.02E-08	1.90E-06	7.71677828	NOT
TAF15	-0.377169644	5.66559257	-6.132067901	8.18E-08	1.94E-06	7.697767214	NOT
EXOSC7	-0.233506654	7.18679672	-6.13008725	8.24E-08	1.95E-06	7.690402837	NOT
TMEM147.AS1	-0.279610431	5.895593491	-6.126377469	8.36E-08	1.97E-06	7.676610556	NOT
CHN2	-0.485944875	6.24727334	-6.125702607	8.38E-08	1.97E-06	7.674101722	NOT
TMEM159	-0.41960686	6.545819243	-6.124712353	8.41E-08	1.97E-06	7.670420507	NOT
CDK8	0.312146783	5.439528602	6.1196792	8.57E-08	2.01E-06	7.651711885	NOT
ZBTB22	-0.311287873	6.267426001	-6.117050389	8.66E-08	2.03E-06	7.641941626	NOT
SRSF5	-0.410513671	9.325754962	-6.11562098	8.71E-08	2.03E-06	7.636629429	NOT
ABCB7	-0.301008994	7.617794401	-6.114172424	8.75E-08	2.04E-06	7.631246335	NOT
CHGB	-0.766301646	5.438011652	-6.106139769	9.03E-08	2.10E-06	7.601400242	Down
ZWINT	0.535606718	6.728380304	6.102055489	9.17E-08	2.13E-06	7.586227786	NOT
EIF4E2	0.326201062	8.113845887	6.095651812	9.39E-08	2.18E-06	7.562443324	NOT
BHLHE40	-0.552555796	7.474810362	-6.09225693	9.52E-08	2.20E-06	7.549836179	NOT
DBR1	0.436141859	5.068353836	6.090247302	9.59E-08	2.21E-06	7.54237396	NOT
SEMA4D	0.380888565	6.96223538	6.089736661	9.61E-08	2.21E-06	7.540477915	NOT
FBXO7	-0.335092364	10.02231434	-6.088846061	9.64E-08	2.22E-06	7.537171129	NOT
ATP10A	-0.399829298	5.969403518	-6.087697389	9.68E-08	2.22E-06	7.532906272	NOT
JUND	-0.44234424	5.873786326	-6.086073931	9.74E-08	2.23E-06	7.526878889	NOT
CYP3A5	-0.932038736	5.909955599	-6.080174101	9.96E-08	2.28E-06	7.504977508	Down
RXRA	-0.371837018	6.766434902	-6.079866916	9.98E-08	2.28E-06	7.503837295	NOT
NFIC	-0.267912283	6.407452237	-6.076026832	1.01E-07	2.30E-06	7.489584641	NOT
MPHOSPH6	0.250336593	8.156408935	6.075651321	1.01E-07	2.30E-06	7.488191016	NOT
FZD1	0.407649562	6.262191566	6.074769305	1.02E-07	2.31E-06	7.484917682	NOT
BCL10	0.375739465	7.968195228	6.073983955	1.02E-07	2.31E-06	7.482003177	NOT
ANAPC5	-0.171317149	8.127711099	-6.072925879	1.02E-07	2.32E-06	7.478076683	NOT
SAYSD1	0.326649622	6.023696407	6.070885866	1.03E-07	2.33E-06	7.470506655	NOT
ABCG1	0.692945283	6.021372526	6.065803934	1.05E-07	2.37E-06	7.451651075	Up
FRK	0.459881829	5.144350002	6.064552813	1.06E-07	2.38E-06	7.447009533	NOT
TOMM22	-0.381881972	7.431815994	-6.064122505	1.06E-07	2.38E-06	7.445413174	NOT
PRKD1	0.442522852	6.758695175	6.063259054	1.06E-07	2.38E-06	7.442210016	NOT
INTS9	0.238191151	6.777950874	6.062401225	1.07E-07	2.38E-06	7.439027809	NOT
POLR2I	-0.246583949	9.302196474	-6.061847546	1.07E-07	2.38E-06	7.436973929	NOT
C19orf60	-0.250967895	7.114748088	-6.05424227	1.10E-07	2.45E-06	7.408766065	NOT
RCL1	-0.2973916	7.364525494	-6.052687	1.11E-07	2.46E-06	7.402998516	NOT
WNT3	-0.227595191	4.33949063	-6.052373345	1.11E-07	2.46E-06	7.401835399	NOT
TFCP2L1	-0.428565408	8.057042871	-6.050425721	1.12E-07	2.47E-06	7.394613375	NOT
HSP90B1	0.547261616	9.841638156	6.049813911	1.12E-07	2.47E-06	7.392344814	NOT
CUL7	-0.227196557	6.263183955	-6.049269125	1.12E-07	2.47E-06	7.390324811	NOT
PRKCA	-0.242940124	5.803166574	-6.047880036	1.13E-07	2.48E-06	7.385174415	NOT
RBM28	0.272098594	6.006956855	6.047838507	1.13E-07	2.48E-06	7.385020441	NOT
PRKCDBP	0.481393502	5.868417573	6.046769226	1.13E-07	2.48E-06	7.381055988	NOT
CDIPT	0.28198294	10.77256458	6.04351866	1.15E-07	2.51E-06	7.369005159	NOT
GTF3C1	-0.290183067	7.466424211	-6.04309131	1.15E-07	2.51E-06	7.36742095	NOT
ARIH2	-0.159311207	6.263058955	-6.039114783	1.17E-07	2.54E-06	7.352680877	NOT
CAMK1G	-0.199430809	5.433332419	-6.03819783	1.17E-07	2.55E-06	7.349282241	NOT
IFNAR2	0.317333039	5.635833643	6.037773363	1.17E-07	2.55E-06	7.347709013	NOT
CUL2	0.228290587	5.18229741	6.036491339	1.18E-07	2.55E-06	7.342957516	NOT
METTL18	0.372821988	5.763166183	6.034232917	1.19E-07	2.57E-06	7.334587776	NOT
PBXIP1	-0.227501734	6.802422405	-6.029623181	1.21E-07	2.61E-06	7.317506142	NOT
RAP2B	0.365211462	4.797594961	6.027688875	1.22E-07	2.63E-06	7.310339305	NOT
SOX4	0.907743961	7.303009041	6.022089181	1.24E-07	2.68E-06	7.289594579	Up
CREB1	0.27767348	6.164712716	6.021905811	1.24E-07	2.68E-06	7.288915334	NOT
PHF14	0.161646889	3.627150376	6.015306563	1.28E-07	2.74E-06	7.264473199	NOT
NPIPB15	-0.473909671	6.088039591	-6.014355825	1.28E-07	2.74E-06	7.260952361	NOT
CDC16	0.186452252	8.617229609	6.008895936	1.31E-07	2.80E-06	7.240735296	NOT
SYT11	0.390165431	4.387467274	6.006595678	1.32E-07	2.81E-06	7.23221903	NOT
PIM1	-0.359213947	6.361841058	-6.006445424	1.32E-07	2.81E-06	7.231662767	NOT
SKIV2L2	0.235942625	7.913558678	6.001972805	1.34E-07	2.85E-06	7.2151059	NOT
ARAF	-0.233627949	7.065900591	-6.001684697	1.34E-07	2.85E-06	7.214039465	NOT
COPZ2	-0.414743534	7.584685003	-5.997297119	1.37E-07	2.90E-06	7.197800227	NOT
AQR	0.210304423	7.132788833	5.992848916	1.39E-07	2.94E-06	7.181339296	NOT
CHST3	-0.203863905	6.440647463	-5.990255742	1.40E-07	2.97E-06	7.171744298	NOT
PTP4A1	-0.325735978	7.588349899	-5.987555518	1.42E-07	2.99E-06	7.161754193	NOT
SUN2	-0.33002444	8.136882225	-5.987542206	1.42E-07	2.99E-06	7.161704946	NOT
DAP3	0.256609365	9.832361091	5.980411608	1.46E-07	3.06E-06	7.135328501	NOT
COX8A	-0.178056383	11.68795544	-5.979259585	1.46E-07	3.07E-06	7.131067771	NOT
TNFSF15	0.649180427	4.935153734	5.97650445	1.48E-07	3.10E-06	7.120878718	Up
GORASP2	0.218763829	8.259149975	5.973698959	1.49E-07	3.13E-06	7.110504526	NOT
ZNF112	0.371291097	4.94338045	5.972715348	1.50E-07	3.13E-06	7.106867571	NOT
PXDN	0.945469324	6.152119493	5.970446976	1.51E-07	3.15E-06	7.098480661	Up
SPOCK1	-0.823617989	7.42653488	-5.966803047	1.53E-07	3.19E-06	7.08500938	Down
KRT10	0.287280826	8.848056596	5.963182076	1.55E-07	3.23E-06	7.07162482	NOT
SNX2	0.214186579	8.701333745	5.960347075	1.57E-07	3.26E-06	7.061146811	NOT
KIAA1551	0.551543686	6.188162924	5.956646243	1.59E-07	3.30E-06	7.047470447	NOT
MAP4K4	0.40485488	5.381935118	5.953958782	1.61E-07	3.33E-06	7.037540192	NOT
TPM1	0.754867432	8.873113538	5.951174667	1.63E-07	3.36E-06	7.027253885	Up
KRCC1	-0.230258323	8.082512009	-5.945104213	1.67E-07	3.43E-06	7.004829554	NOT
ECD	0.199683652	7.386494368	5.945057092	1.67E-07	3.43E-06	7.00465551	NOT
ARFIP1	0.2933669	6.717412634	5.943818952	1.67E-07	3.44E-06	7.000082461	NOT
CEBPD	-0.688272968	9.856233949	-5.93953377	1.70E-07	3.49E-06	6.984256911	Down
SLC38A10	-0.30889907	7.104412796	-5.933099313	1.74E-07	3.56E-06	6.960498864	NOT
NECAB3	-0.305888875	6.34624667	-5.93300645	1.74E-07	3.56E-06	6.960156028	NOT
PIP4K2A	0.251244589	6.828557979	5.929558191	1.77E-07	3.59E-06	6.947426473	NOT
F5	-0.376523916	5.016981113	-5.929402056	1.77E-07	3.59E-06	6.946850128	NOT
NSMF	-0.408910525	6.786779745	-5.929065488	1.77E-07	3.59E-06	6.945607756	NOT
SLC35A5	0.273964057	7.157491869	5.928757559	1.77E-07	3.59E-06	6.944471116	NOT
PMM1	-0.381476387	8.052284986	-5.924203218	1.80E-07	3.65E-06	6.927661536	NOT
SAFB2	-0.270623039	7.628446533	-5.92344265	1.81E-07	3.66E-06	6.924854656	NOT
C3orf14	0.325079555	6.673576813	5.919129185	1.84E-07	3.71E-06	6.908937383	NOT
KARS	0.253441994	10.48833627	5.918419461	1.84E-07	3.71E-06	6.906318667	NOT
STAU2	0.225385942	6.880934982	5.916841825	1.85E-07	3.73E-06	6.900497817	NOT
BIN1	-0.38958916	8.500886293	-5.916057193	1.86E-07	3.73E-06	6.897602975	NOT
CASP6	0.365294137	6.91472961	5.915278161	1.86E-07	3.74E-06	6.89472888	NOT
COIL	0.273289111	5.014791803	5.910857662	1.90E-07	3.79E-06	6.878421962	NOT
LMO2	-0.548480253	8.132928732	-5.910812043	1.90E-07	3.79E-06	6.87825369	NOT
CCT2	0.267146766	9.433846847	5.91055305	1.90E-07	3.79E-06	6.877298376	NOT
DAAM2	-0.315611455	5.695158327	-5.907740476	1.92E-07	3.82E-06	6.866924605	NOT
FAM13B	0.431096892	7.353494914	5.906364571	1.93E-07	3.84E-06	6.861850202	NOT
DKC1	0.213593891	7.662818667	5.903720518	1.95E-07	3.87E-06	6.8520996	NOT
GYPA	-0.343936617	4.510876867	-5.903363936	1.95E-07	3.87E-06	6.850784694	NOT
CAP2	0.44490709	6.99010007	5.90139737	1.97E-07	3.88E-06	6.843533268	NOT
TARDBP	-0.273148673	6.27667388	-5.901379277	1.97E-07	3.88E-06	6.843466554	NOT
UBD	1.383909698	7.706013748	5.901141279	1.97E-07	3.88E-06	6.842589011	Up
PARP11	0.218870415	4.524055123	5.899679144	1.98E-07	3.90E-06	6.83719803	NOT
TSKU	-0.785806182	8.165431585	-5.898539842	1.99E-07	3.91E-06	6.832997571	Down
SOAT1	0.393065218	5.280989431	5.894118518	2.02E-07	3.97E-06	6.816698558	NOT
POLR2B	0.246422107	9.240950402	5.891028463	2.04E-07	4.00E-06	6.805308942	NOT
TBXA2R	-0.244584568	5.595799554	-5.890967281	2.04E-07	4.00E-06	6.805083444	NOT
EPS8	0.281168002	10.00755856	5.88943865	2.06E-07	4.02E-06	6.799449615	NOT
IL1RAPL2	-0.261871384	5.067991445	-5.887510798	2.07E-07	4.04E-06	6.792344938	NOT
TANK	0.264856533	6.14217912	5.886140524	2.08E-07	4.05E-06	6.787295432	NOT
SNED1	-0.160817832	4.573415058	-5.884127847	2.10E-07	4.08E-06	6.779879159	NOT
IDH3B	-0.263095451	9.225926178	-5.881370496	2.12E-07	4.11E-06	6.769719918	NOT
HIC2	-0.215216049	4.769510795	-5.880610825	2.13E-07	4.12E-06	6.766921172	NOT
SPA17	0.429420536	6.623217883	5.880018313	2.13E-07	4.12E-06	6.764738325	NOT
PLEKHM1	0.254790381	7.358978455	5.879118506	2.14E-07	4.13E-06	6.76142349	NOT
KCNK5	-0.699519665	8.248037215	-5.879018038	2.14E-07	4.13E-06	6.761053378	Down
AASS	-0.525262245	6.117550866	-5.878358602	2.14E-07	4.13E-06	6.758624142	NOT
SP140L	0.565438199	5.335891709	5.877884846	2.15E-07	4.13E-06	6.756878958	NOT
MAML1	0.241977378	6.806497354	5.875137133	2.17E-07	4.17E-06	6.746757816	NOT
HPGD	-0.971838074	8.037406143	-5.873195683	2.19E-07	4.19E-06	6.739607216	Down
SNRNP40	-0.29427144	7.442119803	-5.871240401	2.20E-07	4.21E-06	6.73240625	NOT
BORA	0.289677041	4.734429722	5.866263786	2.25E-07	4.29E-06	6.714080857	NOT
SMAD1	0.382920055	7.25812258	5.866031938	2.25E-07	4.29E-06	6.713227215	NOT
MMP19	-0.28268978	6.123330663	-5.863428465	2.27E-07	4.32E-06	6.703642044	NOT
TAOK3	0.292698054	7.212127711	5.863241168	2.27E-07	4.32E-06	6.702952517	NOT
TMEM258	0.324824284	10.54457582	5.862911632	2.27E-07	4.32E-06	6.701739352	NOT
PRRG1	0.516695637	6.898287647	5.862362054	2.28E-07	4.32E-06	6.699716153	NOT
FYCO1	0.265079374	6.551187594	5.861521451	2.29E-07	4.32E-06	6.696621675	NOT
CCNL1	-0.464352452	7.364284886	-5.861416791	2.29E-07	4.32E-06	6.696236401	NOT
SAMD4B	-0.292572435	5.947320433	-5.8541674	2.35E-07	4.43E-06	6.669554126	NOT
RAF1	-0.245203549	8.095111956	-5.852185115	2.37E-07	4.46E-06	6.662259488	NOT
ACBD4	-0.415303708	6.676062741	-5.849917424	2.39E-07	4.49E-06	6.653915327	NOT
PIBF1	0.408039331	5.1440108	5.848612603	2.40E-07	4.51E-06	6.649114489	NOT
PBX2	-0.288769101	5.571919288	-5.847539154	2.41E-07	4.52E-06	6.645165137	NOT
CDK16	-0.209464434	6.913189494	-5.844635952	2.44E-07	4.56E-06	6.634484789	NOT
GINS1	0.519580472	5.492443383	5.842291364	2.46E-07	4.59E-06	6.625860437	NOT
GLUD1	-0.496815034	10.19319624	-5.84126879	2.47E-07	4.60E-06	6.622099261	NOT
STK38	0.325593338	7.182138456	5.841212968	2.47E-07	4.60E-06	6.621893942	NOT
VTI1B	-0.212793816	10.02078867	-5.838133154	2.50E-07	4.64E-06	6.610566946	NOT
SCRIB	0.284544693	7.221195488	5.836076043	2.52E-07	4.67E-06	6.603002092	NOT
SST	-0.621812639	4.731351412	-5.834137022	2.54E-07	4.70E-06	6.595872108	Down
RNASEH2B	0.232749684	4.583116758	5.83360659	2.54E-07	4.70E-06	6.593921754	NOT
CRIM1	-0.319617096	7.937012638	-5.824163427	2.63E-07	4.86E-06	6.559207473	NOT
CLDN3	0.757665364	6.813748244	5.823850471	2.64E-07	4.86E-06	6.558057245	Up
CIRBP	-0.365875197	9.480330683	-5.820311659	2.67E-07	4.92E-06	6.545051913	NOT
CDH6	0.9474307	7.07281875	5.819650872	2.68E-07	4.93E-06	6.542623701	Up
TMPRSS2	-0.509196365	7.167766778	-5.816988219	2.70E-07	4.97E-06	6.532839887	NOT
GJA3	-0.246720722	4.787502992	-5.816724748	2.71E-07	4.97E-06	6.531871834	NOT
SLC9A2	-0.33672565	4.761237688	-5.812756959	2.75E-07	5.03E-06	6.517294602	NOT
MLF2	-0.321917387	8.341387952	-5.809364165	2.78E-07	5.09E-06	6.504831832	NOT
TMSB10	1.026983831	11.59228353	5.805809874	2.82E-07	5.15E-06	6.4917778	Up
TNFRSF21	-0.470344241	8.848671753	-5.804332716	2.84E-07	5.17E-06	6.48635316	NOT
DIEXF	0.261975719	5.841838415	5.795008605	2.94E-07	5.35E-06	6.452119856	NOT
RARA	-0.211994034	5.602263751	-5.792730267	2.96E-07	5.39E-06	6.443757111	NOT
TM9SF1	0.267366425	7.958006972	5.787762717	3.02E-07	5.48E-06	6.425526399	NOT
STARD8	-0.436903641	6.99418869	-5.786492065	3.03E-07	5.50E-06	6.420863799	NOT
MIOS	0.235103575	6.879365385	5.782603544	3.08E-07	5.57E-06	6.406596679	NOT
KIAA0753	0.266297177	6.892183027	5.77494039	3.17E-07	5.73E-06	6.378487523	NOT
TRAPPC6A	-0.419428105	8.105057158	-5.7680634	3.25E-07	5.87E-06	6.353270287	NOT
EHBP1	-0.264232983	7.405185721	-5.762816899	3.32E-07	5.98E-06	6.33403713	NOT
CDC123	0.251698888	8.617928048	5.761388429	3.34E-07	6.00E-06	6.328801287	NOT
RBM15	0.359623544	7.299739422	5.759920825	3.35E-07	6.03E-06	6.323422356	NOT
CLP1	0.190206607	7.391527689	5.758417072	3.37E-07	6.05E-06	6.317911307	NOT
JADE1	-0.424783776	8.177147198	-5.753117149	3.44E-07	6.16E-06	6.298490809	NOT
ESM1	-0.841964383	5.479034154	-5.748109799	3.51E-07	6.27E-06	6.28014669	Down
CYP7B1	0.272255453	4.677019473	5.747402658	3.52E-07	6.28E-06	6.277556461	NOT
ZNF573	0.397698489	5.07323323	5.742106524	3.59E-07	6.40E-06	6.258159594	NOT
SEMA6D	-0.452865018	5.171312601	-5.739775045	3.62E-07	6.43E-06	6.249622146	NOT
ETNK2	-0.820669455	7.231043811	-5.739763519	3.62E-07	6.43E-06	6.249579941	Down
RBM22	0.201503368	7.333234953	5.734425073	3.69E-07	6.56E-06	6.23003499	NOT
JADE3	0.361671357	5.247341153	5.734046118	3.70E-07	6.56E-06	6.228647756	NOT
WNK1	-0.380334833	8.352191766	-5.73339273	3.71E-07	6.56E-06	6.226255962	NOT
CBARP	-0.179025758	4.098719657	-5.731572208	3.73E-07	6.59E-06	6.219592144	NOT
HES1	-0.501923193	7.059957152	-5.731414485	3.74E-07	6.59E-06	6.219014842	NOT
TRMT2B	-0.296545395	6.431343881	-5.728962112	3.77E-07	6.64E-06	6.210039158	NOT
CEBPA.AS1	-0.3694517	6.50904242	-5.726986572	3.80E-07	6.68E-06	6.202809425	NOT
CTNNBIP1	-0.332514615	7.763022083	-5.722392672	3.86E-07	6.79E-06	6.186000041	NOT
DUSP6	-0.760796618	7.624213928	-5.721228457	3.88E-07	6.81E-06	6.181740676	Down
TSPOAP1	-0.316296697	5.463406297	-5.720571658	3.89E-07	6.82E-06	6.179337829	NOT
DYNC1LI2	0.276408366	8.270316542	5.71969567	3.90E-07	6.83E-06	6.176133213	NOT
SERPINA4	-0.564591158	5.837257433	-5.718527827	3.92E-07	6.85E-06	6.17186111	NOT
UBE2E1	0.460236863	9.412621968	5.707380635	4.09E-07	7.12E-06	6.131095195	NOT
PDLIM2	-0.433045141	6.878617865	-5.707356946	4.09E-07	7.12E-06	6.131008587	NOT
IDH3G	-0.229064681	8.896342857	-5.706501319	4.10E-07	7.13E-06	6.127880398	NOT
ST14	0.396645176	6.529260677	5.703877817	4.14E-07	7.19E-06	6.118289611	NOT
GSPT2	0.408951576	6.708538272	5.703833179	4.14E-07	7.19E-06	6.118126437	NOT
CSTF2T	0.288260302	6.508731602	5.700915509	4.19E-07	7.26E-06	6.107461676	NOT
COL4A3BP	0.390834479	6.590613744	5.700443232	4.20E-07	7.26E-06	6.105735533	NOT
B3GALT2	-0.250495169	3.489088807	-5.698669824	4.22E-07	7.30E-06	6.099254181	NOT
MAP3K1	0.399066781	5.231607401	5.697832634	4.24E-07	7.31E-06	6.096194654	NOT
TUBG2	-0.415918177	5.330811577	-5.697387741	4.25E-07	7.31E-06	6.094568835	NOT
CCNC	0.24043558	9.757992005	5.696882047	4.25E-07	7.31E-06	6.092720866	NOT
RAB38	0.354476879	6.540310506	5.693211269	4.31E-07	7.40E-06	6.079307992	NOT
TRIM38	0.503171068	7.728768096	5.690250565	4.36E-07	7.47E-06	6.068491411	NOT
QSER1	0.202041429	5.277555118	5.690009885	4.36E-07	7.47E-06	6.067612182	NOT
ADSL	0.226773449	8.908581158	5.687926646	4.40E-07	7.52E-06	6.060002319	NOT
ZBTB43	-0.208723263	6.01041295	-5.687612431	4.40E-07	7.52E-06	6.058854592	NOT
NAE1	0.40200881	8.948730077	5.684939504	4.45E-07	7.58E-06	6.049091921	NOT
OLFML3	-0.662344669	6.982502298	-5.683261788	4.48E-07	7.62E-06	6.042964823	Down
JUNB	-0.836775677	6.23478633	-5.681846134	4.50E-07	7.65E-06	6.037795176	Down
GLI1	-0.310024374	5.572634892	-5.679496165	4.54E-07	7.71E-06	6.029214397	NOT
MFSD1	0.294211962	9.536255102	5.679020328	4.55E-07	7.71E-06	6.027477026	NOT
ASUN	0.334184429	6.965017637	5.6761829	4.60E-07	7.78E-06	6.017117852	NOT
ZNF528	0.315001427	5.000777014	5.674933141	4.62E-07	7.81E-06	6.012555557	NOT
TSR2	-0.227721522	7.820239093	-5.671529457	4.68E-07	7.90E-06	6.000131669	NOT
ZBTB7B	-0.296847304	5.396392072	-5.670885876	4.69E-07	7.91E-06	5.997782743	NOT
TWF2	0.372394587	6.717375481	5.664417153	4.80E-07	8.09E-06	5.974177468	NOT
NDUFS3	-0.214381238	9.951561469	-5.663933065	4.81E-07	8.09E-06	5.972411259	NOT
DNAJC2	0.260967237	7.370031812	5.662688465	4.84E-07	8.12E-06	5.967870501	NOT
SLC12A8	0.406477357	4.907834536	5.660496964	4.88E-07	8.18E-06	5.959875773	NOT
FXR2	-0.279244256	7.061467299	-5.658708608	4.91E-07	8.22E-06	5.953352373	NOT
XRCC5	0.321651149	9.568709405	5.658096233	4.92E-07	8.23E-06	5.951118743	NOT
RRM2	1.091789442	4.841995725	5.652293194	5.03E-07	8.40E-06	5.929955539	Up
PDIA4	0.367134107	7.598261667	5.649654573	5.08E-07	8.47E-06	5.92033471	NOT
PAFAH1B3	0.402109719	7.093290206	5.648711847	5.10E-07	8.49E-06	5.916897683	NOT
WDR91	-0.280473453	6.954302053	-5.647333758	5.12E-07	8.52E-06	5.911873685	NOT
DLG2	-0.255737473	4.248483678	-5.64437894	5.18E-07	8.60E-06	5.901102673	NOT
FAM214B	-0.29088397	6.713550112	-5.642154089	5.22E-07	8.65E-06	5.892993606	NOT
POFUT2	-0.189066768	5.215936655	-5.641830024	5.23E-07	8.65E-06	5.891812538	NOT
PRKRA	-0.2559709	7.745710015	-5.641626221	5.23E-07	8.65E-06	5.891069781	NOT
KAT5	-0.228495799	7.741758639	-5.641372388	5.24E-07	8.65E-06	5.890144698	NOT
AHCY	-0.561849912	10.0579229	-5.640909819	5.25E-07	8.65E-06	5.888458919	NOT
NAA35	0.296501424	5.802474021	5.639815363	5.27E-07	8.68E-06	5.884470455	NOT
INPP4B	0.381203355	4.227368334	5.638356662	5.30E-07	8.71E-06	5.879154931	NOT
HMOX1	0.662286674	9.418295109	5.636855856	5.33E-07	8.75E-06	5.873686379	Up
C11orf71	-0.585356034	7.316619416	-5.632795949	5.41E-07	8.87E-06	5.858895175	Down
PDK2	-0.562533044	7.788314065	-5.6317123	5.43E-07	8.90E-06	5.854947688	NOT
FRMD4A	0.270558901	4.946603167	5.630415406	5.46E-07	8.93E-06	5.850223685	NOT
TBX2	-0.303807645	6.467100524	-5.629281296	5.48E-07	8.95E-06	5.846092883	NOT
TCF21	-0.717934439	6.007227238	-5.627571834	5.52E-07	9.00E-06	5.839866902	Down
TCF7L1	-0.344494474	5.496565435	-5.627312298	5.52E-07	9.00E-06	5.838921698	NOT
WIF1	-0.463654295	4.123682883	-5.62198774	5.63E-07	9.17E-06	5.819532964	NOT
POLD3	-0.653337604	7.57023315	-5.618437611	5.71E-07	9.28E-06	5.80660849	Down
MEF2D	-0.248285935	5.581513051	-5.616706113	5.75E-07	9.32E-06	5.800305698	NOT
NUDT9	0.269425814	8.369777044	5.616461213	5.75E-07	9.32E-06	5.799414289	NOT
TSPAN7	-0.506615647	7.763099964	-5.616062645	5.76E-07	9.32E-06	5.797963568	NOT
PRKG1	-0.192391841	4.512292206	-5.614611647	5.79E-07	9.35E-06	5.792682419	NOT
OSBPL1A	-0.331135902	8.343000488	-5.614303382	5.80E-07	9.35E-06	5.791560487	NOT
STX3	0.44206989	7.284298066	5.614264235	5.80E-07	9.35E-06	5.79141801	NOT
SRGAP2	-0.315845957	5.916164231	-5.613094802	5.82E-07	9.38E-06	5.787162021	NOT
SPRY2	-0.367100869	6.486307355	-5.610468456	5.88E-07	9.46E-06	5.777604725	NOT
OR10H3	-0.318574199	4.561568843	-5.609877437	5.90E-07	9.46E-06	5.775454178	NOT
GNPAT	0.200993286	8.822995454	5.609147304	5.91E-07	9.48E-06	5.772797522	NOT
DHCR24	0.400050347	7.390341656	5.606494533	5.97E-07	9.56E-06	5.763146007	NOT
OAT	-0.514187396	10.59613076	-5.605155285	6.00E-07	9.59E-06	5.758273952	NOT
REG1A	1.81642292	5.795239415	5.600290282	6.11E-07	9.76E-06	5.740578335	Up
GAR1	0.256522783	7.435169459	5.599070245	6.14E-07	9.79E-06	5.736141352	NOT
NOCT	-0.353121479	5.395766687	-5.59497744	6.23E-07	9.93E-06	5.721258826	NOT
APRT	-0.254337668	8.136705912	-5.594354326	6.25E-07	9.94E-06	5.718993294	NOT
NPAP1	-0.257707044	4.749690904	-5.592639816	6.29E-07	9.99E-06	5.712760013	NOT
CHI3L1	-1.195176372	5.561255889	-5.588156925	6.40E-07	1.01E-05	5.696464595	Down
MME	-0.917657291	10.29685657	-5.587732562	6.41E-07	1.01E-05	5.69492222	Down
ZBTB18	0.247181575	5.911313856	5.587686048	6.41E-07	1.01E-05	5.694753164	NOT
LPCAT3	0.372248426	6.844437373	5.582344585	6.54E-07	1.03E-05	5.67534223	NOT
GSN.AS1	-0.221276887	4.417014981	-5.579980708	6.59E-07	1.04E-05	5.666753593	NOT
NFKBIA	-0.671518174	9.385834668	-5.577470255	6.66E-07	1.05E-05	5.657633561	Down
DHX15	0.287169486	9.436951324	5.57504398	6.72E-07	1.06E-05	5.648820469	NOT
PIGR	0.672347268	8.246137512	5.570756617	6.83E-07	1.07E-05	5.63324998	Up
TRIM37	0.241231812	7.616284911	5.568932647	6.87E-07	1.08E-05	5.626626895	NOT
SDPR	-0.440385449	5.242838257	-5.567663494	6.90E-07	1.08E-05	5.622018802	NOT
KDM4B	-0.261448791	6.252126989	-5.566107323	6.94E-07	1.09E-05	5.616369015	NOT
SNX7	0.293850894	9.06053903	5.566097577	6.95E-07	1.09E-05	5.61633363	NOT
CTSV	-1.074035665	8.443879968	-5.564925242	6.98E-07	1.09E-05	5.612077693	Down
ZNF22	0.250835429	7.710710714	5.564612259	6.98E-07	1.09E-05	5.610941512	NOT
LYZ	2.162667056	6.477920943	5.564246216	6.99E-07	1.09E-05	5.609612738	Up
PHKA2	-0.281257204	6.137054158	-5.563665491	7.01E-07	1.09E-05	5.607504698	NOT
KLK8	-0.200327795	4.482362868	-5.561961966	7.05E-07	1.10E-05	5.601321257	NOT
RFC4	0.334329307	6.640470626	5.560452685	7.09E-07	1.10E-05	5.595843345	NOT
TLR5	0.45410938	5.411103668	5.558023934	7.16E-07	1.11E-05	5.587029144	NOT
STX6	0.195607004	5.823221597	5.553372311	7.28E-07	1.13E-05	5.57015107	NOT
XRCC4	0.263394949	4.960082965	5.552083478	7.32E-07	1.13E-05	5.565475371	NOT
MGLL	0.515722855	8.92969897	5.551463478	7.34E-07	1.13E-05	5.563226214	NOT
PRKACG	-0.264704445	5.175645436	-5.550972946	7.35E-07	1.13E-05	5.561446778	NOT
QTRT2	0.294158751	5.57313058	5.550898814	7.35E-07	1.13E-05	5.561177864	NOT
C12orf10	-0.296993288	7.962699323	-5.549086003	7.40E-07	1.14E-05	5.554602205	NOT
C14orf169	0.281641758	7.603540541	5.548107848	7.43E-07	1.14E-05	5.551054384	NOT
NT5C	-0.23347852	5.442171017	-5.544485897	7.53E-07	1.15E-05	5.537918972	NOT
SFSWAP	-0.19298422	5.505411945	-5.542365912	7.59E-07	1.16E-05	5.530231789	NOT
LMBR1L	-0.27469381	6.143641438	-5.539302807	7.68E-07	1.17E-05	5.519126341	NOT
WDCP	0.219108485	5.045442825	5.537669877	7.72E-07	1.18E-05	5.513206816	NOT
PRDM14	-0.329011334	5.681241474	-5.53322076	7.85E-07	1.20E-05	5.497080978	NOT
SEC61G	0.335035975	9.617103678	5.527813563	8.01E-07	1.22E-05	5.477487789	NOT
GIT2	0.210589526	5.112698125	5.525742218	8.08E-07	1.23E-05	5.46998371	NOT
LRRC2	-0.386481076	4.053693068	-5.52535839	8.09E-07	1.23E-05	5.468593267	NOT
HN1	0.733133049	7.551034504	5.525343249	8.09E-07	1.23E-05	5.468538419	Up
CCDC51	0.342656289	8.27294908	5.523424876	8.15E-07	1.24E-05	5.461589425	NOT
FAM208B	0.295149923	5.994674556	5.522715536	8.17E-07	1.24E-05	5.459020143	NOT
FAM3A	-0.282650486	6.978514073	-5.521882535	8.19E-07	1.24E-05	5.456003074	NOT
RHOF	0.335670099	6.441416263	5.521174246	8.21E-07	1.24E-05	5.453437814	NOT
YTHDF1	0.195887574	8.779462108	5.52028113	8.24E-07	1.24E-05	5.450203291	NOT
BTNL2	-0.238693269	4.397956916	-5.519770125	8.26E-07	1.24E-05	5.448352696	NOT
S100A10	0.753410022	10.9338152	5.519632865	8.26E-07	1.24E-05	5.447855622	Up
YARS	0.21952726	8.461464763	5.51826761	8.30E-07	1.25E-05	5.44291167	NOT
PPWD1	0.309657438	5.684412547	5.517338727	8.33E-07	1.25E-05	5.439548149	NOT
EIF4G2	0.252586687	10.28653868	5.510760479	8.54E-07	1.28E-05	5.415732942	NOT
SPP1	0.464325781	12.70211137	5.510427747	8.55E-07	1.28E-05	5.414528584	NOT
ELK3	0.405087166	5.108386033	5.508448028	8.61E-07	1.29E-05	5.407363224	NOT
KDELR2	0.206918624	9.207417859	5.50789695	8.63E-07	1.29E-05	5.405368803	NOT
LY75	0.980795322	5.220825387	5.503592709	8.77E-07	1.31E-05	5.389793272	Up
CLMN	-0.348555725	7.470197483	-5.50194852	8.82E-07	1.32E-05	5.383844509	NOT
STAT5A	-0.398181818	7.126779007	-5.501110651	8.85E-07	1.32E-05	5.380813259	NOT
MRAS	0.3942523	6.366427657	5.494443448	9.07E-07	1.35E-05	5.356697613	NOT
C1orf68	-0.269196709	5.456103333	-5.492675234	9.13E-07	1.36E-05	5.35030338	NOT
GLMN	0.260457469	5.516092946	5.491514378	9.17E-07	1.36E-05	5.346105822	NOT
PROM1	1.549446008	8.071350384	5.49056447	9.21E-07	1.36E-05	5.342671235	Up
TMEM246	0.369586418	5.624347068	5.489260969	9.25E-07	1.37E-05	5.337958459	NOT
REV3L	0.400233084	5.80630721	5.485954341	9.37E-07	1.38E-05	5.326004957	NOT
PSMD2	0.170425803	9.159296542	5.485116896	9.40E-07	1.39E-05	5.32297793	NOT
TTF1	0.228936593	5.963438856	5.484187778	9.43E-07	1.39E-05	5.319619712	NOT
IKBKB	0.199125623	4.930075112	5.481990516	9.51E-07	1.40E-05	5.311678586	NOT
SH3BP2	-0.321776752	6.599173639	-5.478123216	9.64E-07	1.42E-05	5.297704149	NOT
BSDC1	-0.195708049	7.260485844	-5.475679858	9.73E-07	1.43E-05	5.288876675	NOT
EXPH5	-0.381524283	5.680680181	-5.473537461	9.81E-07	1.44E-05	5.281137521	NOT
CLPP	-0.273605316	8.414181036	-5.470288434	9.93E-07	1.45E-05	5.269402582	NOT
CSTF1	0.183314263	5.983633413	5.469931692	9.94E-07	1.45E-05	5.26811422	NOT
ARAP2	0.406185797	5.29681805	5.469089897	9.97E-07	1.46E-05	5.26507421	NOT
CASP8	0.249284911	5.874453497	5.467915194	1.00E-06	1.46E-05	5.2608322	NOT
EMX1	-0.34833817	6.24314923	-5.466940446	1.01E-06	1.47E-05	5.257312465	NOT
TARS	0.266239911	8.152450758	5.466069426	1.01E-06	1.47E-05	5.254167448	NOT
DLG3	0.210985406	6.152591495	5.465739799	1.01E-06	1.47E-05	5.252977298	NOT
TRIM44	0.239908991	8.546214638	5.465686342	1.01E-06	1.47E-05	5.252784287	NOT
CLU	1.171459535	9.043113231	5.461516737	1.03E-06	1.49E-05	5.237731455	Up
EFNA4	0.371165551	5.512692296	5.460422475	1.03E-06	1.49E-05	5.233781616	NOT
SRSF10	0.300768726	7.394722029	5.460080147	1.03E-06	1.49E-05	5.232546001	NOT
GIN1	0.253559864	6.298207074	5.458001134	1.04E-06	1.50E-05	5.225042433	NOT
NOC3L	0.356341411	6.614207835	5.456507669	1.05E-06	1.51E-05	5.219652769	NOT
NUP54	0.251323464	7.228479505	5.452547998	1.06E-06	1.53E-05	5.205365213	NOT
LETMD1	-0.344966211	8.292295094	-5.452241678	1.06E-06	1.53E-05	5.204260065	NOT
PANK2	0.237519935	7.814952009	5.447411209	1.08E-06	1.55E-05	5.186835125	NOT
ANXA3	0.904535641	6.602979535	5.447170428	1.08E-06	1.55E-05	5.18596668	Up
EIF4ENIF1	0.267395732	6.781113089	5.446758949	1.08E-06	1.55E-05	5.184482596	NOT
MAN2C1	-0.307176753	6.905256147	-5.446750083	1.08E-06	1.55E-05	5.184450621	NOT
SEL1L3	0.68751454	6.985930219	5.440703948	1.11E-06	1.59E-05	5.162648052	Up
INTS8	0.360811884	7.539519327	5.440247539	1.11E-06	1.59E-05	5.161002536	NOT
MCF2L	-0.253509362	6.919848905	-5.440099363	1.11E-06	1.59E-05	5.160468317	NOT
SDCBP	0.497574574	10.44674348	5.439143395	1.11E-06	1.59E-05	5.15702188	NOT
WDR82	0.297945879	8.556840706	5.437767703	1.12E-06	1.60E-05	5.152062595	NOT
TRAF3IP2	0.192050125	5.057082594	5.436718494	1.12E-06	1.60E-05	5.148280529	NOT
ANKRD6	0.33524577	5.469238746	5.43579386	1.13E-06	1.60E-05	5.144947704	NOT
RPAP3	0.336001093	5.215116624	5.433514356	1.14E-06	1.62E-05	5.136732041	NOT
CYFIP1	0.386292891	9.954685793	5.432320282	1.14E-06	1.62E-05	5.13242886	NOT
ING2	-0.32085886	6.81609691	-5.431585945	1.15E-06	1.62E-05	5.12978262	NOT
DSE	0.816980555	6.932611336	5.430095935	1.15E-06	1.63E-05	5.124413594	Up
SMARCE1	0.38010856	8.592547006	5.429539702	1.16E-06	1.63E-05	5.122409415	NOT
STX18	0.231667388	8.001877542	5.426695364	1.17E-06	1.65E-05	5.112161899	NOT
LAMC1	0.395924377	7.944545638	5.426116517	1.17E-06	1.65E-05	5.110076653	NOT
FRAS1	-0.321703872	5.791686451	-5.421332125	1.19E-06	1.68E-05	5.092843974	NOT
PPIB	0.396928286	10.27156426	5.420513667	1.19E-06	1.68E-05	5.089896492	NOT
SLC25A11	-0.337131498	8.598556619	-5.41894837	1.20E-06	1.69E-05	5.084259837	NOT
MRPL3	0.281329204	9.725978609	5.415734329	1.22E-06	1.71E-05	5.07268766	NOT
SRCAP	-0.255883576	5.874236829	-5.41465598	1.22E-06	1.71E-05	5.068805545	NOT
IGFBP3	-0.651417977	8.129708463	-5.410168545	1.24E-06	1.74E-05	5.052653182	Down
NEO1	-0.273958003	7.735783156	-5.409183029	1.25E-06	1.74E-05	5.049106423	NOT
PPARGC1A	-0.415147388	7.762347101	-5.408759637	1.25E-06	1.74E-05	5.047582747	NOT
XPO1	0.351010201	8.694804894	5.402787406	1.28E-06	1.78E-05	5.026094338	NOT
KPNA2	0.710789018	7.692221555	5.401985219	1.28E-06	1.78E-05	5.023208605	Up
HEYL	-0.249688949	5.929804253	-5.393445683	1.32E-06	1.84E-05	4.992497582	NOT
EMD	-0.264992534	7.252995395	-5.391583435	1.33E-06	1.85E-05	4.985802389	NOT
C3	1.777339591	8.54241558	5.391319142	1.33E-06	1.85E-05	4.98485226	Up
KLHL3	-0.627230232	7.592619053	-5.388526761	1.35E-06	1.87E-05	4.974814595	Down
KAT8	-0.197239885	5.71981405	-5.388239932	1.35E-06	1.87E-05	4.973783636	NOT
IST1	0.186431405	8.101972073	5.387058257	1.35E-06	1.87E-05	4.969536489	NOT
SGCE	0.340567526	8.212087647	5.386728006	1.35E-06	1.87E-05	4.968349563	NOT
ARL2	-0.300446197	9.036599217	-5.386395287	1.36E-06	1.87E-05	4.967153793	NOT
RFNG	-0.32070099	6.744922996	-5.385385374	1.36E-06	1.88E-05	4.963524373	NOT
SPECC1L	0.221226938	6.892782495	5.383266125	1.37E-06	1.89E-05	4.955908945	NOT
UBE2L3	0.19896636	7.984965746	5.38294683	1.37E-06	1.89E-05	4.954761657	NOT
CEP76	0.319661112	4.832156286	5.381896753	1.38E-06	1.90E-05	4.950988683	NOT
HSPA12A	-0.368932767	7.791485471	-5.379700436	1.39E-06	1.91E-05	4.943097988	NOT
USP36	-0.20557684	4.578548948	-5.379028334	1.39E-06	1.91E-05	4.940683539	NOT
NOLC1	0.207978085	6.349054232	5.378989126	1.39E-06	1.91E-05	4.940542693	NOT
PITPNM3	-0.19390085	4.310631821	-5.375895398	1.41E-06	1.93E-05	4.929430124	NOT
SNTA1	-0.440733718	7.150435435	-5.374261174	1.42E-06	1.94E-05	4.923560883	NOT
ITGA2	0.447271555	7.583520789	5.374091891	1.42E-06	1.94E-05	4.922952944	NOT
NDUFB2	0.202486269	11.56960579	5.372914859	1.43E-06	1.94E-05	4.91872609	NOT
RHCE	-0.310970005	4.842026619	-5.371326033	1.43E-06	1.95E-05	4.913020917	NOT
GFPT1	0.328339544	7.36845406	5.37109829	1.44E-06	1.95E-05	4.912203179	NOT
TMED10	0.270845843	9.544740488	5.369998595	1.44E-06	1.96E-05	4.90825476	NOT
MAU2	-0.162417251	6.119818796	-5.367233566	1.46E-06	1.98E-05	4.898328172	NOT
RBFA	-0.264038262	6.895768864	-5.364619086	1.47E-06	1.99E-05	4.8889436	NOT
ANXA4	0.497407203	10.70846493	5.361846589	1.49E-06	2.01E-05	4.878993463	NOT
PIK3C2B	0.330514786	7.411247287	5.360507516	1.49E-06	2.02E-05	4.874188307	NOT
HLA.A	0.582863926	12.23539578	5.360401952	1.49E-06	2.02E-05	4.873809513	NOT
WBP2	-0.291474229	7.052505333	-5.359441787	1.50E-06	2.02E-05	4.870364301	NOT
GPATCH1	0.282488559	5.535338388	5.355303781	1.52E-06	2.05E-05	4.855518846	NOT
LINS1	0.190540168	4.257870142	5.354930622	1.52E-06	2.05E-05	4.854180289	NOT
CHCHD7	0.254935517	7.52328961	5.354316463	1.53E-06	2.05E-05	4.851977314	NOT
HSPA6	-1.178423003	6.394727869	-5.354268981	1.53E-06	2.05E-05	4.851806998	Down
DDB2	0.353200236	5.732429765	5.353468179	1.53E-06	2.06E-05	4.848934669	NOT
KIF1B	0.245212177	7.729578426	5.352426336	1.54E-06	2.06E-05	4.845197983	NOT
CSK	0.312465285	7.025389987	5.350977107	1.55E-06	2.07E-05	4.840000555	NOT
PDLIM1	0.67856354	9.367427914	5.348951418	1.56E-06	2.08E-05	4.832736525	Up
SLIT2	-0.637857177	8.187745597	-5.347698336	1.56E-06	2.09E-05	4.828243479	Down
S100A11	0.88113081	9.190092758	5.346766075	1.57E-06	2.10E-05	4.824900998	Up
FAM76A	-0.244907398	4.843221724	-5.346600058	1.57E-06	2.10E-05	4.824305787	NOT
NUCB1	-0.329086354	8.185816837	-5.344293585	1.58E-06	2.11E-05	4.816037179	NOT
NR1H2	-0.237827067	6.680535191	-5.339932528	1.61E-06	2.14E-05	4.800406199	NOT
PRMT7	0.307787273	5.350690061	5.339565866	1.61E-06	2.14E-05	4.799092195	NOT
FARP1	0.313467894	8.765329465	5.336542292	1.63E-06	2.16E-05	4.788257773	NOT
SLC39A14	-0.36458667	7.978637023	-5.336521405	1.63E-06	2.16E-05	4.788182936	NOT
ZSCAN2	0.265449472	5.669815117	5.335214276	1.64E-06	2.17E-05	4.783499712	NOT
UCHL3	0.268939473	8.552062676	5.334526174	1.64E-06	2.17E-05	4.781034514	NOT
APOBEC3F	0.352639349	4.278164282	5.333444515	1.65E-06	2.18E-05	4.777159564	NOT
TIGAR	0.565560846	5.666567583	5.32868441	1.68E-06	2.22E-05	4.760110018	NOT
ORMDL2	0.31564202	8.510339553	5.32732892	1.69E-06	2.23E-05	4.755255907	NOT
PTTG1IP	0.371541979	10.99683304	5.326660305	1.69E-06	2.23E-05	4.752861696	NOT
YWHAB	0.277684115	10.02848809	5.32642092	1.69E-06	2.23E-05	4.752004518	NOT
MMP28	-0.140465465	4.12597564	-5.324138717	1.71E-06	2.24E-05	4.743833171	NOT
VPS26A	0.205264581	10.20232231	5.321964615	1.72E-06	2.26E-05	4.736049965	NOT
DGKZ	0.386079204	7.77964733	5.320759189	1.73E-06	2.27E-05	4.73173504	NOT
MORC2	0.17840334	5.50363928	5.320117076	1.73E-06	2.27E-05	4.729436676	NOT
MYL5	-0.385590803	6.278268461	-5.320091138	1.73E-06	2.27E-05	4.729343834	NOT
TCEA2	-0.296487951	6.549564099	-5.319806522	1.73E-06	2.27E-05	4.728325118	NOT
GREB1	-0.147038633	3.904755342	-5.318970881	1.74E-06	2.27E-05	4.725334241	NOT
HTR1D	-0.210331122	4.295978041	-5.318713313	1.74E-06	2.27E-05	4.7244124	NOT
MARC2	-0.769030803	9.612039308	-5.314230061	1.77E-06	2.31E-05	4.708369153	Down
DDX52	0.285316692	5.941881922	5.313835047	1.77E-06	2.31E-05	4.70695582	NOT
PSMB5	-0.216322752	9.751660657	-5.312757716	1.78E-06	2.32E-05	4.703101379	NOT
TSTA3	0.315129495	7.450018506	5.311165582	1.79E-06	2.32E-05	4.697405574	NOT
VLDLR	0.401066025	6.521810877	5.310836227	1.79E-06	2.32E-05	4.696227391	NOT
PAGR1	-0.207860415	7.269443716	-5.310760197	1.79E-06	2.32E-05	4.695955415	NOT
NBEA	0.400353594	5.518358497	5.310601122	1.79E-06	2.32E-05	4.695386376	NOT
LINC00094	0.26339183	6.622327996	5.308444521	1.81E-06	2.34E-05	4.687672401	NOT
AGPS	0.433043799	6.955391951	5.307635371	1.81E-06	2.34E-05	4.684778412	NOT
VPS37C	0.177789412	7.813547505	5.307471051	1.82E-06	2.34E-05	4.684190726	NOT
GALNT1	0.450405296	7.502770823	5.3067864	1.82E-06	2.35E-05	4.681742161	NOT
ISOC2	-0.478683598	8.829698291	-5.3065961	1.82E-06	2.35E-05	4.681061595	NOT
UBP1	0.325911115	7.007023458	5.306070063	1.83E-06	2.35E-05	4.679180386	NOT
ATR	0.303855235	5.8643837	5.304846137	1.83E-06	2.36E-05	4.674803636	NOT
N6AMT1	0.375327781	5.259078788	5.302621744	1.85E-06	2.37E-05	4.666850097	NOT
CNGB3	-0.147784211	3.867507771	-5.300005584	1.87E-06	2.39E-05	4.657497191	NOT
TPD52L1	0.514600608	8.09548276	5.296875953	1.89E-06	2.42E-05	4.646310651	NOT
MED17	0.317461284	6.253182118	5.288496459	1.95E-06	2.49E-05	4.616370042	NOT
HDAC6	-0.482835607	8.061872048	-5.287501543	1.95E-06	2.50E-05	4.612816196	NOT
SNX16	0.283076645	4.64391881	5.287455458	1.95E-06	2.50E-05	4.612651585	NOT
TPST1	0.411594017	6.236378594	5.286500869	1.96E-06	2.50E-05	4.609242012	NOT
SQRDL	0.336478778	9.596969064	5.286187551	1.96E-06	2.50E-05	4.608122958	NOT
ARFIP2	-0.282530009	8.210271381	-5.285823033	1.97E-06	2.50E-05	4.606821061	NOT
TMEM50B	0.341282509	8.696517506	5.282821127	1.99E-06	2.53E-05	4.59610077	NOT
LRRC49	0.33231807	5.49747398	5.281746779	2.00E-06	2.54E-05	4.592264602	NOT
GFOD2	-0.233037412	6.377182533	-5.277597249	2.03E-06	2.57E-05	4.577450405	NOT
AFF1	-0.243320338	5.433389354	-5.277533327	2.03E-06	2.57E-05	4.577222228	NOT
CRISP2	-0.379958215	4.164889005	-5.277481049	2.03E-06	2.57E-05	4.577035616	NOT
EPHA7	0.462162956	5.201212691	5.27682171	2.03E-06	2.57E-05	4.574682101	NOT
LONRF3	-0.414714325	5.574938205	-5.276137851	2.04E-06	2.58E-05	4.572241165	NOT
UBA6	0.322115681	5.485675784	5.275693246	2.04E-06	2.58E-05	4.570654272	NOT
ENOX1	0.471881921	5.130948801	5.275093741	2.05E-06	2.58E-05	4.568514577	NOT
SNX11	0.188758227	7.628449171	5.274539971	2.05E-06	2.58E-05	4.566538189	NOT
TSPAN2	-0.370326004	3.940058197	-5.268497354	2.10E-06	2.64E-05	4.544976896	NOT
IL32	1.183438247	7.935650398	5.267995745	2.10E-06	2.64E-05	4.543187432	Up
MXI1	-0.303065011	9.205903875	-5.266232583	2.11E-06	2.66E-05	4.536897915	NOT
GCC2	0.385045489	7.876224148	5.264547373	2.13E-06	2.67E-05	4.530887138	NOT
NUP85	0.376213483	6.180517695	5.264077338	2.13E-06	2.67E-05	4.529210746	NOT
DNAJB1	-0.657420706	9.063266636	-5.25824311	2.18E-06	2.72E-05	4.508407086	Down
FAM234B	-0.336410002	6.448692186	-5.258240478	2.18E-06	2.72E-05	4.508397704	NOT
CYP3A43	-0.153958717	4.065230582	-5.257632461	2.18E-06	2.73E-05	4.506230096	NOT
CA11	-0.310066837	5.411243696	-5.255960394	2.20E-06	2.74E-05	4.500269554	NOT
SIRT3	-0.260833841	6.535778957	-5.253802617	2.21E-06	2.76E-05	4.492578531	NOT
CDH3	0.604470532	6.687455061	5.250192259	2.24E-06	2.79E-05	4.479712477	Up
GSTM3	-0.665217242	9.426856365	-5.246207037	2.28E-06	2.83E-05	4.465514097	Down
MAK16	0.230253553	7.629212684	5.245024407	2.29E-06	2.84E-05	4.461301391	NOT
TDRD7	0.339224455	6.639028309	5.240780684	2.32E-06	2.88E-05	4.446187331	NOT
CSE1L	0.245578287	7.855894742	5.240108526	2.33E-06	2.89E-05	4.443793825	NOT
RTP4	0.714641371	5.643857107	5.238346895	2.34E-06	2.90E-05	4.437521288	Up
TEFM	0.327327061	7.332441529	5.238041838	2.34E-06	2.90E-05	4.436435163	NOT
SLC22A8	-0.979057284	10.01775425	-5.237540646	2.35E-06	2.91E-05	4.434650769	Down
SYDE1	-0.2302789	6.216827401	-5.237278557	2.35E-06	2.91E-05	4.433717678	NOT
ZNF358	-0.320427162	6.185708011	-5.235776306	2.36E-06	2.92E-05	4.428369661	NOT
CLIP3	-0.242126697	6.420438118	-5.235503602	2.37E-06	2.92E-05	4.427398892	NOT
NET1	-0.559456337	8.39185108	-5.234641107	2.37E-06	2.92E-05	4.424328703	NOT
ACAA1	-0.559993364	10.11508753	-5.231972071	2.40E-06	2.95E-05	4.41482897	NOT
MANSC1	0.540444387	5.626447818	5.231695919	2.40E-06	2.95E-05	4.413846177	NOT
TCF12	0.314571069	8.142895117	5.231007703	2.41E-06	2.95E-05	4.41139697	NOT
NME1	0.424422432	9.259356765	5.229788479	2.42E-06	2.97E-05	4.407058304	NOT
EXOC2	0.290575474	5.595767277	5.229170473	2.42E-06	2.97E-05	4.404859236	NOT
SGMS1	0.503316963	6.269255053	5.227068129	2.44E-06	2.99E-05	4.397379087	NOT
CEP83	0.307856014	4.440103453	5.222841965	2.48E-06	3.03E-05	4.382345564	NOT
ELK1	-0.239732662	6.257139171	-5.222589863	2.48E-06	3.03E-05	4.381448909	NOT
ME3	-0.362955373	6.513730187	-5.22164849	2.49E-06	3.04E-05	4.378100847	NOT
ATP13A1	0.269316231	6.85034808	5.221603492	2.49E-06	3.04E-05	4.377940813	NOT
MIF	-0.202816325	11.75671511	-5.220152422	2.50E-06	3.05E-05	4.372780409	NOT
PTPRN	-0.17037887	4.375132433	-5.219762098	2.51E-06	3.05E-05	4.371392397	NOT
NDUFS8	-0.251841808	8.755883676	-5.218971837	2.52E-06	3.06E-05	4.368582295	NOT
GRINA	-0.375681201	7.011038583	-5.218513347	2.52E-06	3.06E-05	4.366952013	NOT
PEX5	-0.319784208	6.995065756	-5.217291498	2.53E-06	3.07E-05	4.36260765	NOT
GLB1	0.300594853	8.935627875	5.216665649	2.54E-06	3.07E-05	4.360382542	NOT
ZWILCH	0.333413731	4.783629499	5.208873574	2.61E-06	3.16E-05	4.332686929	NOT
LAMB2	-0.331189949	7.170720966	-5.208790014	2.61E-06	3.16E-05	4.332390009	NOT
CDC5L	0.177554138	7.359036005	5.208386404	2.61E-06	3.16E-05	4.33095585	NOT
IRF2BP1	-0.281950909	7.328769428	-5.207456759	2.62E-06	3.17E-05	4.32765267	NOT
PLS1	0.351722791	8.81408443	5.206737656	2.63E-06	3.17E-05	4.325097722	NOT
UBL3	-0.248289069	8.504795319	-5.204683816	2.65E-06	3.19E-05	4.317801186	NOT
MAGI1	-0.178731573	4.903870373	-5.204443795	2.65E-06	3.19E-05	4.316948546	NOT
BACH1	0.172036882	4.461007025	5.203822152	2.66E-06	3.20E-05	4.314740317	NOT
VCAN	1.258814439	4.941850023	5.201510583	2.68E-06	3.22E-05	4.306529867	Up
ARHGEF18	0.239221668	8.127742207	5.200245203	2.69E-06	3.23E-05	4.302035915	NOT
MMP7	1.860900155	9.56475585	5.20004011	2.70E-06	3.23E-05	4.301307575	Up
HLA.DRB1	0.906997087	10.79341883	5.196109393	2.74E-06	3.28E-05	4.28735045	Up
ZNF14	0.249836819	6.790794378	5.194208423	2.75E-06	3.30E-05	4.280601867	NOT
FAM57A	0.365231839	5.832402648	5.193134193	2.77E-06	3.30E-05	4.276788657	NOT
ATP6V1B1	-0.526719153	7.183991569	-5.186573238	2.83E-06	3.38E-05	4.253505251	NOT
SLFN12	0.431790118	4.510717484	5.184453674	2.85E-06	3.41E-05	4.245985622	NOT
BTNL8	-0.274534817	4.951890506	-5.18254906	2.87E-06	3.43E-05	4.239229515	NOT
WSB1	-0.450277389	6.13161922	-5.181769922	2.88E-06	3.43E-05	4.236465987	NOT
FKTN	0.30820602	5.607833113	5.181537465	2.89E-06	3.43E-05	4.235641515	NOT
PHF1	-0.267312421	8.253575186	-5.181009344	2.89E-06	3.43E-05	4.233768435	NOT
RABIF	0.186692591	6.976221185	5.180997649	2.89E-06	3.43E-05	4.233726954	NOT
MXRA8	-0.345927168	7.307603592	-5.180661457	2.89E-06	3.43E-05	4.232534627	NOT
ZBTB10	-0.352067855	4.787602291	-5.180063388	2.90E-06	3.44E-05	4.230413594	NOT
CBY1	0.17259784	8.260318458	5.179054045	2.91E-06	3.45E-05	4.226834197	NOT
TSPAN13	0.732584615	7.420417159	5.178561145	2.92E-06	3.45E-05	4.225086332	Up
UBE2D1	0.306289741	4.978079546	5.174591769	2.96E-06	3.50E-05	4.211012775	NOT
CKLF	0.905180127	6.713837675	5.174328904	2.96E-06	3.50E-05	4.210080917	Up
PCYOX1	-0.538061313	8.161220716	-5.173523273	2.97E-06	3.50E-05	4.207225048	NOT
THTPA	-0.307985647	7.720344878	-5.172430144	2.98E-06	3.51E-05	4.203350293	NOT
PRRC1	0.171401643	7.763683034	5.172139398	2.99E-06	3.51E-05	4.202319749	NOT
DDX60	0.68730261	6.699603634	5.170235703	3.01E-06	3.53E-05	4.195572658	Up
FADD	0.266546598	7.670993928	5.16966434	3.01E-06	3.54E-05	4.193547802	NOT
BTN3A2	0.719559778	5.763910681	5.167089553	3.04E-06	3.57E-05	4.184424009	Up
MIR22HG	-0.514315376	8.329594093	-5.166846346	3.04E-06	3.57E-05	4.183562287	NOT
SNX10	0.624440209	8.084950697	5.163807929	3.08E-06	3.60E-05	4.172797905	Up
GAMT	-0.415933153	7.485980482	-5.163713989	3.08E-06	3.60E-05	4.172465134	NOT
SCNN1B	-0.556330148	6.373024409	-5.163124385	3.09E-06	3.61E-05	4.170376588	NOT
ALOX5	0.723797527	4.643669848	5.162902836	3.09E-06	3.61E-05	4.16959182	Up
ARHGAP28	-0.295763752	4.492472535	-5.162248092	3.10E-06	3.61E-05	4.167272664	NOT
APBB3	-0.33273092	6.569320396	-5.161050649	3.11E-06	3.62E-05	4.163031502	NOT
MSH2	0.387951782	5.470470736	5.160890386	3.11E-06	3.62E-05	4.162463901	NOT
TAX1BP1	0.153225985	9.226369043	5.159977332	3.12E-06	3.63E-05	4.159230276	NOT
C8orf4	0.75778617	6.139234651	5.15995113	3.12E-06	3.63E-05	4.159137483	Up
ADAM9	0.531602106	8.695231599	5.156734272	3.16E-06	3.67E-05	4.147746498	NOT
ENAH	0.292671964	6.168279722	5.156179819	3.17E-06	3.67E-05	4.145783422	NOT
DHRS11	-0.453006453	6.207341198	-5.154659513	3.18E-06	3.69E-05	4.140401082	NOT
PPP1R12B	-0.219452545	5.638158692	-5.150496054	3.23E-06	3.74E-05	4.125664127	NOT
ZNF451	0.20181743	6.319899003	5.149642701	3.24E-06	3.75E-05	4.122644139	NOT
CSAD	-0.295939778	5.145934344	-5.149468966	3.24E-06	3.75E-05	4.122029318	NOT
ATP5G2	-0.185005646	10.27029527	-5.149414913	3.25E-06	3.75E-05	4.121838035	NOT
CCDC90B	0.252760263	7.442279738	5.147602	3.27E-06	3.77E-05	4.1154229	NOT
SGPP1	-0.431715984	7.695699851	-5.147136787	3.27E-06	3.77E-05	4.113776837	NOT
ECT2	0.512735949	4.22548691	5.145395863	3.29E-06	3.79E-05	4.107617419	NOT
ZBTB16	-1.398243334	6.21912457	-5.145042074	3.30E-06	3.79E-05	4.106365797	Down
PSTPIP2	0.410667709	4.70781502	5.14481392	3.30E-06	3.79E-05	4.105558663	NOT
SAC3D1	0.35821097	5.561825374	5.142390137	3.33E-06	3.82E-05	4.096984894	NOT
CA8	-0.444733858	5.240142406	-5.14218566	3.33E-06	3.82E-05	4.096261654	NOT
PEX19	-0.212252587	7.817568605	-5.140460667	3.35E-06	3.84E-05	4.090160733	NOT
TRNAU1AP	0.239336656	5.88747187	5.139031421	3.37E-06	3.86E-05	4.08510637	NOT
NPAS3	-0.160775815	4.603052856	-5.138267905	3.38E-06	3.86E-05	4.082406496	NOT
VDR	-0.487398984	7.211330779	-5.138170592	3.38E-06	3.86E-05	4.082062398	NOT
UBXN1	-0.165304698	6.110435107	-5.134415242	3.43E-06	3.91E-05	4.068785304	NOT
ZFAND1	-0.307132006	7.708005397	-5.131961774	3.46E-06	3.94E-05	4.06011295	NOT
LIPE	-0.193400995	4.793758332	-5.131721679	3.46E-06	3.94E-05	4.05926436	NOT
ARMC1	0.257580282	7.769246386	5.131474208	3.47E-06	3.94E-05	4.058389713	NOT
CNNM2	-0.365418615	6.616894969	-5.131460517	3.47E-06	3.94E-05	4.058341328	NOT
INPP5B	-0.184598625	5.805304104	-5.131417329	3.47E-06	3.94E-05	4.058188687	NOT
USP6NL	0.339127405	4.862066705	5.130805692	3.47E-06	3.94E-05	4.056027035	NOT
PON2	0.641572448	8.519393873	5.130311838	3.48E-06	3.94E-05	4.054281719	Up
GINS3	0.20650895	4.451467357	5.127227176	3.52E-06	3.99E-05	4.043381708	NOT
CA2	-0.394640327	11.23990526	-5.126543861	3.53E-06	3.99E-05	4.04096746	NOT
NRCAM	0.495039368	5.823050138	5.125807769	3.54E-06	4.00E-05	4.038366873	NOT
CMTM6	0.456527393	9.11823606	5.124820958	3.55E-06	4.01E-05	4.034880726	NOT
APOBEC3B	1.029912631	4.504818047	5.124433983	3.56E-06	4.01E-05	4.033513711	Up
TXN2	-0.207437948	8.85257726	-5.123480249	3.57E-06	4.02E-05	4.03014474	NOT
STAM	0.317405858	7.271601226	5.121298956	3.60E-06	4.05E-05	4.022440412	NOT
FAM53C	0.315410058	7.04454125	5.120579529	3.61E-06	4.06E-05	4.019899661	NOT
GCGR	-0.269307585	5.562048554	-5.118779546	3.63E-06	4.08E-05	4.013543355	NOT
C1GALT1C1	0.327555798	7.65022308	5.11868583	3.63E-06	4.08E-05	4.01321244	NOT
CDC14A	-0.116410563	4.044107147	-5.117510698	3.65E-06	4.09E-05	4.009063152	NOT
WDR48	0.142342995	7.176938968	5.11030321	3.74E-06	4.20E-05	3.983621853	NOT
AFDN.AS1	-0.385496496	5.121959068	-5.109891837	3.75E-06	4.20E-05	3.982170174	NOT
ZNHIT6	0.242835039	5.712525074	5.109574584	3.75E-06	4.20E-05	3.981050659	NOT
INPP5J	-0.400853646	6.747540794	-5.107196729	3.79E-06	4.23E-05	3.972660556	NOT
RARB	-0.198122149	5.09801212	-5.105882575	3.80E-06	4.25E-05	3.968024273	NOT
YWHAE	-0.315355996	9.357330027	-5.100421795	3.88E-06	4.33E-05	3.948763603	NOT
ESRRG	-0.385002716	8.059557684	-5.100128035	3.89E-06	4.33E-05	3.947727704	NOT
RAB23	0.297301727	5.001737242	5.100127424	3.89E-06	4.33E-05	3.947725547	NOT
KIAA0907	0.33394413	7.349432944	5.099601903	3.89E-06	4.33E-05	3.945872432	NOT
TRIP12	0.197139451	8.859232077	5.096185027	3.94E-06	4.38E-05	3.933825415	NOT
MUTYH	-0.294322504	7.181470332	-5.096175766	3.94E-06	4.38E-05	3.933792768	NOT
ZNF34	-0.235694054	5.053081316	-5.094457255	3.97E-06	4.40E-05	3.927734886	NOT
SMARCA5	0.272257255	6.321680435	5.093493697	3.98E-06	4.41E-05	3.924338607	NOT
DNAJC10	0.362376068	5.947263566	5.091688927	4.01E-06	4.44E-05	3.917977924	NOT
CFAP45	-0.295249601	6.279320701	-5.090331547	4.03E-06	4.46E-05	3.913194566	NOT
ARMT1	0.398787492	8.483343108	5.087861058	4.06E-06	4.49E-05	3.904489875	NOT
HAGH	-0.529546819	9.242574264	-5.085163184	4.10E-06	4.53E-05	3.894985805	NOT
TEX264	-0.303736935	7.948086925	-5.083841834	4.12E-06	4.55E-05	3.890331643	NOT
MBP	0.172994671	5.926152152	5.081686775	4.16E-06	4.58E-05	3.882741895	NOT
THRAP3	-0.224820832	5.627207066	-5.081593576	4.16E-06	4.58E-05	3.882413692	NOT
LRRC59	0.371411508	8.842879586	5.077504572	4.22E-06	4.64E-05	3.868016343	NOT
WT1.AS	-0.259828099	5.354760878	-5.077088265	4.23E-06	4.65E-05	3.866550774	NOT
SLC16A7	-0.493628492	5.734751205	-5.076836283	4.23E-06	4.65E-05	3.865663715	NOT
CRABP1	-0.451607575	5.36567766	-5.075766988	4.25E-06	4.66E-05	3.861899642	NOT
UTP3	0.217806454	7.685629455	5.073374901	4.28E-06	4.70E-05	3.853480227	NOT
ZSWIM8	-0.198449149	5.559906546	-5.071203179	4.32E-06	4.73E-05	3.845837723	NOT
AGO4	0.234663068	4.79330523	5.071027115	4.32E-06	4.73E-05	3.845218191	NOT
DNAJB5	-0.325480309	5.328944631	-5.069328205	4.35E-06	4.75E-05	3.839240496	NOT
ARL6IP5	0.529355089	9.7146947	5.069222615	4.35E-06	4.75E-05	3.838868998	NOT
LYPD3	-0.317553502	6.234502768	-5.067830463	4.37E-06	4.77E-05	3.833971248	NOT
NABP1	0.31222392	4.376399251	5.065696182	4.40E-06	4.80E-05	3.826463588	NOT
NFE2L2	0.31246355	9.287614494	5.065354076	4.41E-06	4.80E-05	3.82526029	NOT
BAP1	-0.210521061	6.920024145	-5.065031957	4.42E-06	4.80E-05	3.824127321	NOT
SCAF8	0.259403042	7.653322943	5.06490122	4.42E-06	4.80E-05	3.823667494	NOT
PLOD1	-0.405561663	7.797702528	-5.063498132	4.44E-06	4.82E-05	3.818732863	NOT
FTCD	-0.92110382	8.771789093	-5.06325705	4.44E-06	4.82E-05	3.817885036	Down
LAPTM4B	0.477614008	9.743953216	5.061962378	4.47E-06	4.84E-05	3.813332241	NOT
PRR5L	0.227660057	4.370651435	5.061739877	4.47E-06	4.84E-05	3.812549845	NOT
MPP2	-0.253730235	5.616257349	-5.061190294	4.48E-06	4.85E-05	3.810617367	NOT
KIAA0040	-0.238754409	5.696162563	-5.059675329	4.50E-06	4.87E-05	3.805290766	NOT
NUBP1	0.18623903	7.563915718	5.05813316	4.53E-06	4.89E-05	3.799869135	NOT
WWC1	0.294671951	7.985050731	5.057610742	4.54E-06	4.90E-05	3.798032671	NOT
AKAP8	-0.182345264	6.882920352	-5.057475612	4.54E-06	4.90E-05	3.79755766	NOT
BMP7	-0.238660993	5.185442593	-5.056844518	4.55E-06	4.90E-05	3.795339281	NOT
KDM5B	0.301005535	6.643055433	5.05243074	4.62E-06	4.98E-05	3.779827225	NOT
SHANK2	-0.34552318	6.181053998	-5.051721023	4.63E-06	4.99E-05	3.777333433	NOT
CNOT6	0.321374982	7.092273092	5.051356054	4.64E-06	4.99E-05	3.77605106	NOT
FJX1	0.336910381	5.517022917	5.050612258	4.65E-06	4.99E-05	3.773437737	NOT
PLSCR1	0.796552656	8.848579441	5.05055273	4.65E-06	4.99E-05	3.773228591	Up
SPG7	-0.199853884	6.777534364	-5.045938499	4.73E-06	5.07E-05	3.757019848	NOT
TRAM2	0.261057715	6.196023113	5.04550724	4.74E-06	5.08E-05	3.755505222	NOT
DPYS	-0.714856874	10.58393828	-5.045384298	4.74E-06	5.08E-05	3.755073446	Down
TTC26	0.260151477	5.627919099	5.04512408	4.75E-06	5.08E-05	3.754159566	NOT
NRBF2	0.404992849	5.039564294	5.044318031	4.76E-06	5.09E-05	3.751328854	NOT
BEX4	-0.293738263	8.589901554	-5.043627827	4.77E-06	5.09E-05	3.748905105	NOT
DHRS3	-0.459438318	8.846836424	-5.042823628	4.79E-06	5.10E-05	3.746081208	NOT
USP16	0.187827455	7.638284025	5.042068825	4.80E-06	5.11E-05	3.743430919	NOT
CUTC	-0.311129559	6.595909911	-5.039407284	4.85E-06	5.16E-05	3.734086838	NOT
DACH1	-0.429801314	4.959054138	-5.037839735	4.87E-06	5.18E-05	3.728584403	NOT
ALDH1L1	-0.625427861	9.757399341	-5.036495748	4.90E-06	5.20E-05	3.72386724	Down
PHIP	0.242792142	6.872153503	5.03590576	4.91E-06	5.21E-05	3.721796637	NOT
GART	0.18113831	5.986939439	5.03541013	4.92E-06	5.22E-05	3.720057259	NOT
OLAH	-0.125557856	3.598065529	-5.034555046	4.93E-06	5.22E-05	3.717056559	NOT
SLC14A2	-0.195252213	4.849328108	-5.034502456	4.93E-06	5.22E-05	3.716872015	NOT
WNT10B	-0.418545422	6.666795972	-5.03429988	4.94E-06	5.22E-05	3.716161159	NOT
FIP1L1	0.240964203	5.609974854	5.033911155	4.94E-06	5.23E-05	3.714797119	NOT
UBE2I	0.216210702	7.630644195	5.033315453	4.96E-06	5.23E-05	3.712706871	NOT
TRPV5	-0.315861369	5.235592653	-5.03312447	4.96E-06	5.23E-05	3.712036756	NOT
HCP5	0.712035945	6.024775911	5.029546841	5.02E-06	5.30E-05	3.699485467	Up
ANXA11	0.312963441	7.027699184	5.028345677	5.05E-06	5.31E-05	3.695272227	NOT
ILVBL	-0.343122748	8.257965652	-5.026959696	5.07E-06	5.34E-05	3.690411198	NOT
PPP6R2	-0.266333844	6.089227577	-5.0252224	5.10E-06	5.36E-05	3.684318737	NOT
GJB5	-0.209323553	4.423123225	-5.025150043	5.10E-06	5.36E-05	3.684065006	NOT
ZNF267	0.431873363	5.086494915	5.024797273	5.11E-06	5.36E-05	3.682827997	NOT
SPTBN1	-0.218778948	7.25170938	-5.024018493	5.13E-06	5.38E-05	3.680097271	NOT
HAX1	-0.224353578	9.062482564	-5.022908884	5.15E-06	5.39E-05	3.676206804	NOT
DYNLT1	0.318001339	10.87797325	5.021000816	5.18E-06	5.42E-05	3.669517589	NOT
RNF186	-0.747203102	9.122506633	-5.017708097	5.24E-06	5.49E-05	3.65797643	Down
TRA2A	0.350042346	8.176112917	5.016968064	5.26E-06	5.50E-05	3.655382976	NOT
NSMAF	0.291916933	5.893818425	5.016524618	5.27E-06	5.50E-05	3.653828987	NOT
RPGRIP1L	0.32892602	4.087425955	5.015088538	5.29E-06	5.52E-05	3.648796823	NOT
ADAMTS1	1.164556511	6.73451082	5.014964234	5.30E-06	5.52E-05	3.648361277	Up
ATG4B	-0.204132918	7.167526792	-5.014432865	5.31E-06	5.53E-05	3.646499466	NOT
HSBP1	0.266131236	9.56583362	5.014280152	5.31E-06	5.53E-05	3.645964405	NOT
NGLY1	0.182792514	8.164036769	5.012396731	5.35E-06	5.56E-05	3.639365968	NOT
BMP15	-0.185494381	4.365485801	-5.010788006	5.38E-06	5.59E-05	3.63373067	NOT
OSMR	0.707723124	5.153583993	5.010509326	5.38E-06	5.59E-05	3.63275454	Up
CENPF	0.221335721	4.126325835	5.010234781	5.39E-06	5.59E-05	3.631792909	NOT
MTSS1	-0.186356167	6.364315332	-5.008950817	5.41E-06	5.61E-05	3.627295931	NOT
P2RY4	-0.200768324	4.636688244	-5.007381009	5.44E-06	5.64E-05	3.621798414	NOT
GCHFR	-0.477468999	8.691774519	-5.006568445	5.46E-06	5.65E-05	3.618953055	NOT
CAMK2N1	-0.307223093	9.70097884	-5.004634368	5.50E-06	5.68E-05	3.612181203	NOT
SH2B3	0.593085201	7.0609252	5.003143383	5.53E-06	5.71E-05	3.606961457	Up
KANK1	-0.240406606	8.112832023	-5.002587107	5.54E-06	5.72E-05	3.605014161	NOT
MCTS1	0.224771279	8.028331963	5.001254623	5.57E-06	5.73E-05	3.600350022	NOT
C2	0.766269622	6.729837915	5.001183978	5.57E-06	5.73E-05	3.600102756	Up
RPA1	0.25893949	7.466992276	5.000906916	5.57E-06	5.74E-05	3.599133012	NOT
MICU1	-0.487713751	8.804093325	-4.999990824	5.59E-06	5.75E-05	3.59592675	NOT
ZNF562	0.259958598	5.75451073	4.99878686	5.62E-06	5.77E-05	3.591713302	NOT
CHPF	-0.234986604	6.439103228	-4.997612383	5.64E-06	5.79E-05	3.587603429	NOT
XYLT2	0.234626469	6.088376603	4.996940001	5.65E-06	5.80E-05	3.585250717	NOT
SORBS3	-0.259656857	5.98089224	-4.996080443	5.67E-06	5.81E-05	3.582243242	NOT
PLEKHG6	-0.242058921	4.698512765	-4.995363892	5.69E-06	5.82E-05	3.579736283	NOT
PLOD2	0.475850592	7.160267021	4.993075396	5.73E-06	5.87E-05	3.571730586	NOT
CPNE7	-0.295217013	5.715655048	-4.991732552	5.76E-06	5.89E-05	3.567033669	NOT
POLM	-0.295403692	5.35557875	-4.991435206	5.77E-06	5.89E-05	3.565993697	NOT
KIAA0355	0.280539951	6.988842803	4.991381716	5.77E-06	5.89E-05	3.565806616	NOT
CAT	-0.325186237	11.08546114	-4.986163814	5.88E-06	5.99E-05	3.547560947	NOT
CBX6	0.333458845	8.176859982	4.985451916	5.89E-06	6.00E-05	3.545072201	NOT
FBXO28	0.297743194	7.783852533	4.984110018	5.92E-06	6.03E-05	3.540381392	NOT
RGS16	-0.223236636	5.139093591	-4.983996744	5.93E-06	6.03E-05	3.539985451	NOT
DOT1L	-0.215465759	4.737602918	-4.980867633	5.99E-06	6.09E-05	3.529049195	NOT
SLC12A3	-0.871644188	7.681586291	-4.979637292	6.02E-06	6.11E-05	3.524749884	Down
SERPINB1	0.370010238	7.342157063	4.979015234	6.03E-06	6.12E-05	3.522576322	NOT
ALG5	0.247246755	9.515501679	4.978625503	6.04E-06	6.12E-05	3.521214596	NOT
CCT5	0.280691759	9.051310095	4.977234054	6.07E-06	6.15E-05	3.516353201	NOT
USP3	0.251677954	7.770619474	4.976983617	6.08E-06	6.15E-05	3.515478292	NOT
FASTKD1	0.317622962	8.049431433	4.976884298	6.08E-06	6.15E-05	3.515131319	NOT
CORO1C	0.375859682	8.817120385	4.975229807	6.12E-06	6.18E-05	3.509351774	NOT
ASCC3	0.288977664	5.347837706	4.974435237	6.13E-06	6.19E-05	3.506576414	NOT
LARS2	0.29384685	7.224366809	4.973894306	6.15E-06	6.20E-05	3.50468709	NOT
TFPI2	1.125056241	5.385988643	4.970197029	6.23E-06	6.28E-05	3.491775684	Up
EXOSC10	0.387098699	5.690986066	4.968180555	6.27E-06	6.32E-05	3.484735469	NOT
RNF41	-0.223976643	6.225601508	-4.967405931	6.29E-06	6.33E-05	3.482031287	NOT
SLC37A4	-0.497721905	9.728700018	-4.966816718	6.31E-06	6.34E-05	3.479974479	NOT
CTPS1	-0.547337301	6.460802527	-4.966474171	6.31E-06	6.34E-05	3.478778769	NOT
KRT38	-0.223879448	4.793927873	-4.966180693	6.32E-06	6.34E-05	3.477754369	NOT
RAD54L2	-0.238981443	5.977379546	-4.963202771	6.39E-06	6.40E-05	3.467361121	NOT
HLA.DMA	0.889676267	8.392337927	4.962965433	6.39E-06	6.40E-05	3.466532891	Up
ADARB2	-0.204495091	4.325620399	-4.962023233	6.42E-06	6.42E-05	3.463245095	NOT
PDIA3	0.287977957	9.278254224	4.96081622	6.44E-06	6.44E-05	3.459033595	NOT
ARL4D	-0.323861549	7.089652755	-4.960443134	6.45E-06	6.45E-05	3.45773191	NOT
LARP7	0.239969142	7.615423373	4.959744158	6.47E-06	6.46E-05	3.455293306	NOT
MPP3	-0.290851012	5.652076934	-4.958767675	6.49E-06	6.48E-05	3.451886757	NOT
MDK	0.373927713	5.628834105	4.956120258	6.55E-06	6.53E-05	3.442652347	NOT
TMEM184B	0.276641958	6.945129087	4.954233818	6.60E-06	6.57E-05	3.436073481	NOT
STK4	0.152290247	4.601240624	4.951919993	6.65E-06	6.62E-05	3.428005488	NOT
ZNF473	0.170929559	5.475887264	4.950858215	6.68E-06	6.64E-05	3.424303712	NOT
TMEM50A	0.279058311	8.913969342	4.950285504	6.69E-06	6.65E-05	3.422307147	NOT
GP2	-0.373293051	5.064195379	-4.949992626	6.70E-06	6.65E-05	3.421286163	NOT
CYFIP2	-0.534207849	9.053298275	-4.94943292	6.71E-06	6.65E-05	3.41933507	NOT
FOXO4	-0.334764284	5.724930493	-4.949429293	6.71E-06	6.65E-05	3.419322429	NOT
CST6	0.491603859	4.526957576	4.949101879	6.72E-06	6.66E-05	3.418181131	NOT
NRP1	0.626377747	6.967589734	4.948531928	6.74E-06	6.66E-05	3.416194468	Up
TMEM204	-0.333984384	6.435263828	-4.948388916	6.74E-06	6.66E-05	3.41569599	NOT
MRPS15	-0.285589054	7.590437416	-4.945497111	6.81E-06	6.73E-05	3.405617624	NOT
ZNF557	0.288384368	4.700612362	4.945102477	6.82E-06	6.73E-05	3.40424245	NOT
SPATA2L	-0.422789055	7.252639901	-4.944918803	6.82E-06	6.73E-05	3.403602417	NOT
NDUFB7	-0.230115641	10.03506001	-4.944101024	6.84E-06	6.74E-05	3.400752898	NOT
TESK1	-0.271075767	7.185475464	-4.943918046	6.85E-06	6.74E-05	3.400115342	NOT
MBD4	0.257887481	7.198594458	4.938984071	6.97E-06	6.86E-05	3.382927333	NOT
KLK13	-0.215279533	5.023981584	-4.937210839	7.02E-06	6.90E-05	3.376751771	NOT
AMPH	-0.312851752	4.830415196	-4.935439743	7.06E-06	6.93E-05	3.370584532	NOT
APOH	-1.497500834	8.164048846	-4.935281596	7.07E-06	6.93E-05	3.370033884	Down
ATP5A1	0.147452485	12.44339921	4.934477454	7.09E-06	6.95E-05	3.367234059	NOT
RREB1	-0.245143318	5.920041563	-4.932703778	7.13E-06	6.99E-05	3.361059209	NOT
DUSP2	-0.301952981	5.148437984	-4.932426241	7.14E-06	6.99E-05	3.360093075	NOT
MRPL28	-0.260416358	7.457241879	-4.93207639	7.15E-06	6.99E-05	3.35887524	NOT
GRAMD1B	-0.671976363	7.657381657	-4.931051977	7.17E-06	7.01E-05	3.355309449	Down
CLCC1	0.259141659	5.043320691	4.929809498	7.21E-06	7.04E-05	3.350985009	NOT
RAPGEF6	0.247677182	5.229475458	4.927939161	7.26E-06	7.08E-05	3.34447614	NOT
TTLL7	0.464715137	4.709414605	4.927844504	7.26E-06	7.08E-05	3.344146755	NOT
IFNGR2	0.326446078	8.385923646	4.92587483	7.31E-06	7.12E-05	3.337293312	NOT
MAN2B1	0.449412866	7.13092625	4.925099434	7.33E-06	7.14E-05	3.334595637	NOT
LTB	0.858391682	6.241440257	4.924742481	7.34E-06	7.14E-05	3.333353824	Up
SCN7A	-0.215708778	3.90135326	-4.924311441	7.35E-06	7.14E-05	3.331854315	NOT
KLHL20	-0.277209168	5.917334073	-4.923837119	7.36E-06	7.15E-05	3.330204294	NOT
HLA.B	0.82268784	11.41614321	4.922142043	7.41E-06	7.18E-05	3.324308171	Up
LTB4R	-0.161999173	4.593715935	-4.922116945	7.41E-06	7.18E-05	3.324220877	NOT
CHEK1	0.270887269	4.216140482	4.918543198	7.51E-06	7.27E-05	3.311792723	NOT
TUG1	0.208473438	8.093598236	4.916728743	7.55E-06	7.31E-05	3.305484121	NOT
APLP1	-0.270799088	5.405088258	-4.913256221	7.65E-06	7.40E-05	3.293413276	NOT
UCP2	0.673395619	6.924626863	4.911891829	7.69E-06	7.43E-05	3.288671448	Up
SPON2	1.073152134	7.447950786	4.910109154	7.74E-06	7.47E-05	3.28247672	Up
GJB4	-0.374518997	5.673519624	-4.909819422	7.75E-06	7.47E-05	3.281469998	NOT
PRODH2	-0.813587762	10.93528882	-4.908499652	7.78E-06	7.50E-05	3.27688454	Down
NOL7	0.175145822	9.180673195	4.907418037	7.81E-06	7.53E-05	3.273126912	NOT
CELSR1	-0.192283178	4.409220635	-4.903415041	7.93E-06	7.62E-05	3.259223057	NOT
RFC2	0.226546751	5.886333472	4.903412501	7.93E-06	7.62E-05	3.259214233	NOT
UGCG	0.705406301	7.856141783	4.903349217	7.93E-06	7.62E-05	3.258994464	Up
TRIM62	-0.231246696	6.033160284	-4.902878608	7.94E-06	7.63E-05	3.25736018	NOT
ATP1B2	-0.330028828	5.889964398	-4.901903757	7.97E-06	7.65E-05	3.253975014	NOT
FADS3	0.366381307	6.196346948	4.90155055	7.98E-06	7.65E-05	3.252748574	NOT
BCL7B	-0.177376185	6.965335242	-4.900619612	8.01E-06	7.67E-05	3.249516249	NOT
ST13	-0.257000397	10.57884576	-4.900470355	8.01E-06	7.67E-05	3.248998033	NOT
NKX3.1	-0.158919158	5.017253483	-4.899622402	8.03E-06	7.69E-05	3.246054094	NOT
TES	0.570097722	6.672746981	4.898633255	8.06E-06	7.71E-05	3.242620215	NOT
S100A13	0.663700203	9.138135317	4.897477161	8.10E-06	7.73E-05	3.238607129	Up
LSM1	0.192402005	9.160661391	4.89650572	8.13E-06	7.75E-05	3.235235317	NOT
LAS1L	-0.215596079	7.523228919	-4.896490176	8.13E-06	7.75E-05	3.235181365	NOT
MRPS17	0.19516496	7.91549796	4.895433209	8.16E-06	7.77E-05	3.231513014	NOT
APOL6	0.341264685	5.578923586	4.894132561	8.19E-06	7.80E-05	3.22699937	NOT
SHTN1	0.520922005	7.030615684	4.892548097	8.24E-06	7.84E-05	3.221501465	NOT
SLC6A20	0.582835406	4.58052005	4.892191309	8.25E-06	7.84E-05	3.220263549	NOT
HUWE1	-0.157362687	6.2832869	-4.891624787	8.27E-06	7.85E-05	3.21829802	NOT
KLHDC3	-0.212275156	7.641594596	-4.891486527	8.27E-06	7.85E-05	3.217818345	NOT
UBE2C	0.626536347	5.760146381	4.891340607	8.28E-06	7.85E-05	3.217312099	Up
ARHGAP1	0.206490137	8.310561626	4.891196511	8.28E-06	7.85E-05	3.216812191	NOT
MYOF	0.727250181	7.323505607	4.890545948	8.30E-06	7.86E-05	3.214555276	Up
VSIG10	0.264053778	5.198360398	4.889923876	8.32E-06	7.87E-05	3.212397316	NOT
YIPF1	0.207002507	7.72071716	4.887938773	8.38E-06	7.92E-05	3.205511767	NOT
PSMB9	1.043426442	7.050751986	4.887738292	8.39E-06	7.92E-05	3.20481644	Up
GPR3	-0.280336391	5.129310967	-4.886901047	8.41E-06	7.94E-05	3.201912754	NOT
STK26	0.370576023	4.207473058	4.885233249	8.46E-06	7.98E-05	3.196129199	NOT
CASP1	0.823541523	5.118601225	4.882661957	8.54E-06	8.05E-05	3.187214107	Up
RMI1	0.257853228	6.205082585	4.882369529	8.55E-06	8.05E-05	3.186200334	NOT
DPY19L1	0.349953754	5.385088185	4.881274253	8.58E-06	8.08E-05	3.182403507	NOT
NDUFV1	-0.154709481	10.72981499	-4.879120766	8.65E-06	8.13E-05	3.174939362	NOT
BACE2	-0.47972341	7.10075639	-4.877515928	8.70E-06	8.17E-05	3.169377753	NOT
NDUFB11	-0.179702442	9.464134626	-4.875606968	8.76E-06	8.22E-05	3.162763175	NOT
RAB22A	0.169802163	7.566078188	4.873126606	8.84E-06	8.29E-05	3.154170273	NOT
BAG3	-0.462799719	9.228387208	-4.872518498	8.86E-06	8.30E-05	3.152063832	NOT
PRSS8	-0.376352773	7.4154743	-4.872083921	8.87E-06	8.31E-05	3.150558559	NOT
GRAMD4	0.216854794	5.602809314	4.871093266	8.90E-06	8.33E-05	3.147127363	NOT
PUS7L	0.193965446	5.624442563	4.870699023	8.92E-06	8.33E-05	3.145761955	NOT
MACROD1	-0.666104721	7.588888685	-4.870654608	8.92E-06	8.33E-05	3.145608133	Down
SLC25A20	-0.34994184	7.949339628	-4.870180042	8.93E-06	8.33E-05	3.143964606	NOT
NOP10	0.24725015	10.36682495	4.870156462	8.93E-06	8.33E-05	3.143882946	NOT
HACD1	0.468843484	5.132057799	4.86872419	8.98E-06	8.37E-05	3.138923081	NOT
TMC6	0.253038355	5.291540347	4.868645742	8.98E-06	8.37E-05	3.138651438	NOT
TNNC1	-0.55852706	4.948050582	-4.868074784	9.00E-06	8.38E-05	3.136674428	NOT
PSMB8	0.792436692	7.512032656	4.864822486	9.11E-06	8.47E-05	3.125414781	Up
PCSK1N	-0.527978588	8.333804102	-4.864345716	9.12E-06	8.48E-05	3.123764435	NOT
MAFF	-1.369458246	5.994570145	-4.861034096	9.23E-06	8.57E-05	3.112303068	Down
ITPKC	-0.281813655	6.116612344	-4.858351841	9.32E-06	8.65E-05	3.103022265	NOT
MAZ	-0.139105928	5.648080024	-4.857239026	9.36E-06	8.67E-05	3.099172464	NOT
FOXN1	-0.224510597	4.889506259	-4.856580805	9.38E-06	8.68E-05	3.096895509	NOT
SERPING1	1.007627921	8.417918213	4.856537783	9.38E-06	8.68E-05	3.09674669	Up
BHLHB9	0.410836241	5.602763948	4.853844274	9.47E-06	8.76E-05	3.087430517	NOT
TUBG1	-0.399133054	8.031228554	-4.853076805	9.50E-06	8.78E-05	3.08477643	NOT
TRIM27	0.17055951	7.252573787	4.847401473	9.69E-06	8.95E-05	3.065155185	NOT
NDUFS6	0.225684252	10.07936032	4.846723436	9.72E-06	8.97E-05	3.062811654	NOT
APOC3	-1.274728947	6.465183077	-4.84455337	9.79E-06	9.03E-05	3.055312071	Down
TCEAL2	-0.608378467	6.248244519	-4.844423206	9.80E-06	9.03E-05	3.054862279	Down
NPPA	-0.319174699	6.105945879	-4.842220851	9.87E-06	9.09E-05	3.047252624	NOT
RAB11A	0.265376217	8.740974885	4.839986694	9.95E-06	9.16E-05	3.039534554	NOT
CR1	-0.202505448	4.3227719	-4.838302236	1.00E-05	9.20E-05	3.033716445	NOT
NEU3	-0.200708928	5.246534359	-4.838234447	1.00E-05	9.20E-05	3.033482317	NOT
DCTPP1	0.26354879	8.59014593	4.835436412	1.01E-05	9.29E-05	3.023819843	NOT
MAP3K5	-0.361340281	7.408209404	-4.834148266	1.02E-05	9.32E-05	3.019372264	NOT
LYN	0.601305574	5.710628282	4.833709707	1.02E-05	9.33E-05	3.017858163	Up
SYN1	-0.256772924	5.166889323	-4.832748497	1.02E-05	9.36E-05	3.014539845	NOT
CCNB1	0.527380286	4.997475701	4.831636245	1.03E-05	9.39E-05	3.010700433	NOT
TGM2	0.425132069	5.680221253	4.831093998	1.03E-05	9.40E-05	3.008828775	NOT
MISP	-0.318840908	7.787599945	-4.829779632	1.03E-05	9.43E-05	3.004292374	NOT
PDE8A	-0.287256149	8.143644323	-4.828401278	1.04E-05	9.47E-05	2.99953568	NOT
RAD51AP1	0.324736354	3.670180861	4.828132152	1.04E-05	9.48E-05	2.998606991	NOT
IFIT5	0.360763273	7.189333485	4.827233521	1.04E-05	9.50E-05	2.9955062	NOT
TXNL4B	0.259099588	6.678866719	4.827002815	1.04E-05	9.50E-05	2.994710169	NOT
UBOX5	-0.262820608	6.747564483	-4.826550676	1.04E-05	9.51E-05	2.993150151	NOT
CDH10	-0.159606524	4.008683212	-4.8250968	1.05E-05	9.55E-05	2.988134253	NOT
GYS1	-0.284789171	6.979913695	-4.824441401	1.05E-05	9.56E-05	2.985873324	NOT
MYL12A	0.482275155	10.64364255	4.824369509	1.05E-05	9.56E-05	2.985625324	NOT
CELSR3	-0.165372708	4.971329436	-4.824015744	1.05E-05	9.56E-05	2.984405004	NOT
PPIC	0.39546187	8.479011733	4.823973715	1.05E-05	9.56E-05	2.984260023	NOT
IRS1	-0.344852658	5.783994008	-4.821907094	1.06E-05	9.62E-05	2.977131932	NOT
CPSF6	0.209657084	6.437141972	4.820851965	1.07E-05	9.65E-05	2.973493122	NOT
MARCKSL1	0.619183843	7.487051351	4.820771051	1.07E-05	9.65E-05	2.973214091	Up
ZNF688	-0.206280624	5.827912078	-4.820435807	1.07E-05	9.65E-05	2.972058019	NOT
SIAH2	-0.179916165	7.140177295	-4.82002243	1.07E-05	9.66E-05	2.970632555	NOT
MAPK14	0.182902688	6.619455995	4.819332333	1.07E-05	9.68E-05	2.968252979	NOT
DNPH1	-0.348034869	9.859621185	-4.817898051	1.08E-05	9.72E-05	2.963307785	NOT
ZNF324	-0.220769556	6.706971375	-4.816281579	1.08E-05	9.77E-05	2.957735166	NOT
ECSIT	-0.340544703	6.882186274	-4.816018427	1.08E-05	9.77E-05	2.956828052	NOT
VRK2	0.254177381	7.040436237	4.81549409	1.09E-05	9.78E-05	2.955020667	NOT
CD24	0.52374974	10.60154472	4.81528486	1.09E-05	9.78E-05	2.954299473	NOT
SWAP70	0.393202827	6.057777796	4.813568019	1.09E-05	9.83E-05	2.948382224	NOT
IRF2	0.233413533	6.344963363	4.813490729	1.09E-05	9.83E-05	2.948115857	NOT
ST3GAL4	-0.40554251	5.825290123	-4.812191828	1.10E-05	9.87E-05	2.943639693	NOT
SLC37A1	0.255265282	5.327631007	4.811427597	1.10E-05	9.88E-05	2.941006306	NOT
ZCCHC10	0.280223831	5.719017161	4.811399714	1.10E-05	9.88E-05	2.940910228	NOT
ZXDA	0.227648344	4.458805069	4.811156955	1.10E-05	9.88E-05	2.940073767	NOT
HYI	-0.296137981	7.518969714	-4.81028981	1.11E-05	9.91E-05	2.93708604	NOT
FURIN	-0.296795094	6.983241002	-4.807595289	1.12E-05	9.99E-05	2.927803585	NOT
CATSPERG	-0.171343513	4.258742172	-4.807155193	1.12E-05	0.00010002	2.926287692	NOT
FAM114A2	0.149591397	6.658509284	4.806599352	1.12E-05	0.000100093	2.924373202	NOT
POLR2G	0.293281722	9.441295183	4.806536361	1.12E-05	0.000100093	2.924156244	NOT
OCEL1	-0.319847787	8.203026142	-4.805359451	1.13E-05	0.000100396	2.920102929	NOT
PRX	-0.308869653	6.275064425	-4.805277861	1.13E-05	0.000100396	2.919821948	NOT
PARP8	0.403117097	6.022125917	4.803387146	1.13E-05	0.000101002	2.913311192	NOT
TOB2	-0.350978436	6.43079527	-4.801440305	1.14E-05	0.000101632	2.906608294	NOT
ADD1	-0.19278664	8.098696461	-4.798230989	1.16E-05	0.000102728	2.89556126	NOT
ELF4	0.37894158	5.382548184	4.796868608	1.16E-05	0.000103154	2.890872649	NOT
CDK2AP2	0.507346112	7.098060648	4.796456651	1.16E-05	0.000103229	2.889455018	NOT
PSMB10	0.81528912	6.657313439	4.796157055	1.16E-05	0.000103264	2.888424076	Up
WAPL	0.230954275	7.005443709	4.795760327	1.17E-05	0.000103335	2.887058935	NOT
CKAP2	0.249115601	4.617041873	4.795241196	1.17E-05	0.000103438	2.88527268	NOT
PAPPA	0.611059096	5.984329845	4.795069818	1.17E-05	0.000103438	2.88468301	Up
ID2	-0.560901961	8.777241713	-4.793838285	1.17E-05	0.000103818	2.880445872	NOT
PMF1	-0.191787037	7.69561128	-4.793141878	1.18E-05	0.000103833	2.878050057	NOT
CACNA1F	-0.296487739	5.714669761	-4.793073164	1.18E-05	0.000103833	2.877813673	NOT
TAOK2	-0.192917696	5.514902537	-4.792996433	1.18E-05	0.000103833	2.87754971	NOT
GTPBP1	-0.170993928	5.859216517	-4.792976671	1.18E-05	0.000103833	2.877481727	NOT
FAS	0.586316878	6.292203313	4.792218817	1.18E-05	0.000104039	2.87487473	Up
MGAT5	-0.189553247	6.436137972	-4.790116841	1.19E-05	0.000104746	2.8676449	NOT
HAND1	-0.296326567	5.304821054	-4.788825419	1.20E-05	0.000105153	2.863203677	NOT
CTH	-0.586114267	6.867085625	-4.787725308	1.20E-05	0.00010549	2.859420774	Down
RLN2	0.308644339	4.125472364	4.787303902	1.20E-05	0.000105572	2.8579718	NOT
MAP3K4	0.206591696	7.464820608	4.785056387	1.21E-05	0.000106344	2.850244813	NOT
ALMS1	0.238779779	5.228067508	4.784220927	1.21E-05	0.000106584	2.847372882	NOT
TM9SF4	-0.217877457	7.258998127	-4.78280736	1.22E-05	0.00010699	2.842514173	NOT
HNRNPL	-0.250567381	9.003962743	-4.782749191	1.22E-05	0.00010699	2.842314248	NOT
SDF2L1	0.382493942	7.933094141	4.781939379	1.22E-05	0.000107222	2.839531055	NOT
NOS1AP	-0.307471532	5.873934038	-4.780648147	1.23E-05	0.000107639	2.835093712	NOT
POLR2F	-0.21245831	7.555056423	-4.780168079	1.23E-05	0.000107745	2.833444083	NOT
SLC25A36	-0.346077218	8.427914398	-4.779807644	1.23E-05	0.000107806	2.832205585	NOT
ZDHHC3	-0.193153329	7.053825124	-4.77630379	1.25E-05	0.000109082	2.820168014	NOT
ORC6	0.376301086	4.23623983	4.771714803	1.27E-05	0.000110757	2.804408155	NOT
BPHL	-0.697141606	9.304832648	-4.771625493	1.27E-05	0.000110757	2.804101507	Down
RORC	-0.6152157	7.101732427	-4.771379746	1.27E-05	0.000110774	2.803257731	Down
APOBEC3G	0.721628378	5.760620524	4.77109042	1.27E-05	0.000110808	2.802264353	Up
SLC25A15	-0.336063983	6.611161552	-4.770559909	1.28E-05	0.000110938	2.80044295	NOT
SERPINA3	1.72889184	8.155976349	4.770168064	1.28E-05	0.000111013	2.799097687	Up
COL3A1	1.422244589	7.450567637	4.769615022	1.28E-05	0.000111152	2.797199089	Up
NMNAT2	-0.189314624	4.794426963	-4.768832128	1.28E-05	0.000111242	2.794511568	NOT
LHPP	-0.452118034	7.569196148	-4.768831576	1.28E-05	0.000111242	2.794509673	NOT
MC1R	-0.299937023	5.614886167	-4.768672558	1.28E-05	0.000111242	2.793963819	NOT
HLA.DMB	0.777797149	7.964788728	4.768583013	1.28E-05	0.000111242	2.793656445	Up
TRAV8.3	-0.447190691	5.400013845	-4.768109793	1.29E-05	0.00011135	2.792032101	NOT
EXOSC8	0.249766796	6.277861241	4.76533143	1.30E-05	0.000112377	2.782496677	NOT
THG1L	0.251240089	6.229113656	4.762687869	1.31E-05	0.000113359	2.773426116	NOT
EDA	-0.164291307	4.764431666	-4.761933094	1.32E-05	0.000113583	2.770836737	NOT
RBM12B	0.237399916	4.62731771	4.761014432	1.32E-05	0.000113874	2.767685352	NOT
PLA2G4C	0.684638668	6.704858866	4.760719148	1.32E-05	0.000113912	2.766672465	Up
LAPTM4A	0.222019924	11.89380698	4.760177728	1.32E-05	0.000114051	2.764815347	NOT
GH1	-0.163700566	4.571201328	-4.759878019	1.33E-05	0.000114091	2.763787357	NOT
KBTBD11	-0.489043706	7.162862125	-4.759333647	1.33E-05	0.000114231	2.761920255	NOT
ARG2	-0.55108011	8.259120355	-4.757153568	1.34E-05	0.000115009	2.754443886	NOT
TIMP1	1.438063709	8.545401118	4.757028133	1.34E-05	0.000115009	2.754013762	Up
BBS1	-0.24034432	8.082370108	-4.753742032	1.35E-05	0.000116279	2.742747316	NOT
MED23	0.190551364	5.923313356	4.752074587	1.36E-05	0.000116888	2.737031741	NOT
EPHX1	-0.571005442	8.861016311	-4.75146342	1.37E-05	0.000117034	2.734937035	NOT
SRSF9	-0.162385752	10.31594549	-4.751325175	1.37E-05	0.000117034	2.734463232	NOT
EXT2	0.187345002	7.641305867	4.750906719	1.37E-05	0.000117126	2.733029102	NOT
WIPI1	-0.332787751	8.139704766	-4.749767543	1.37E-05	0.000117518	2.729125213	NOT
SOD2	0.887033698	7.985726163	4.748339479	1.38E-05	0.000118033	2.724231888	Up
AGPAT1	-0.263435242	8.047769574	-4.748009453	1.38E-05	0.000118088	2.723101131	NOT
RHCG	-0.970479008	8.234697481	-4.747117119	1.39E-05	0.00011838	2.720043925	Down
HPSE2	-0.268430679	5.1105334	-4.746752075	1.39E-05	0.00011845	2.718793328	NOT
SLC7A1	-0.173673671	5.478985352	-4.746069175	1.39E-05	0.000118654	2.716453906	NOT
OR1D2	-0.284305778	5.736254496	-4.745437933	1.40E-05	0.000118837	2.714291578	NOT
TRMT1	0.235579151	4.667096022	4.743332497	1.41E-05	0.000119646	2.707080279	NOT
CAP1	0.357923033	10.28313107	4.742313756	1.41E-05	0.000119952	2.703591505	NOT
HTATIP2	0.387414386	7.12381069	4.742217639	1.41E-05	0.000119952	2.70326236	NOT
HDAC4	0.165784056	5.394215882	4.740790671	1.42E-05	0.000120478	2.698376159	NOT
CD58	0.343405996	7.102779574	4.740465966	1.42E-05	0.000120532	2.697264399	NOT
COL6A3	1.239441508	6.413178222	4.740240278	1.42E-05	0.000120544	2.696491682	Up
HAUS4	-0.404942398	7.776220602	-4.738076996	1.43E-05	0.000121347	2.689085798	NOT
LEFTY1	-1.17113538	5.798088371	-4.737979045	1.43E-05	0.000121347	2.688750504	Down
CD2AP	0.204115629	7.593908743	4.73761952	1.43E-05	0.000121417	2.687519842	NOT
CBLN1	-0.1468556	4.163891446	-4.736384393	1.44E-05	0.000121866	2.683292286	NOT
MCM2	0.299086952	6.348720172	4.735899561	1.44E-05	0.00012199	2.681632947	NOT
POMP	0.13875395	10.13752802	4.733612678	1.45E-05	0.000122859	2.673807082	NOT
VAMP8	0.26567023	10.51911407	4.733509187	1.46E-05	0.000122859	2.673452969	NOT
CREB5	0.568693759	4.908951404	4.733012133	1.46E-05	0.00012299	2.671752249	NOT
B4GALT2	-0.247201221	6.753708612	-4.732784606	1.46E-05	0.000123004	2.670973771	NOT
ARNTL2	0.26267083	4.30140145	4.731151693	1.47E-05	0.000123633	2.665387268	NOT
WWOX	-0.234484307	7.210304787	-4.727139007	1.49E-05	0.000125321	2.651662677	NOT
SPG21	-0.16782048	9.856889095	-4.726226497	1.49E-05	0.000125641	2.648542327	NOT
MTA2	-0.246103949	4.71807113	-4.724421449	1.50E-05	0.000126361	2.642370699	NOT
BCAS3	-0.26098336	6.879667256	-4.723509395	1.51E-05	0.000126682	2.639252692	NOT
HKDC1	0.458175817	5.049529792	4.72254824	1.51E-05	0.000126988	2.635967109	NOT
VIPAS39	0.205017254	6.806045382	4.722380056	1.51E-05	0.000126988	2.635392223	NOT
PINLYP	-0.286595257	6.512464416	-4.722243897	1.51E-05	0.000126988	2.634926812	NOT
EYA2	-0.417590549	5.715243816	-4.721453224	1.52E-05	0.000127256	2.632224298	NOT
MANF	0.439627922	9.261514053	4.721061334	1.52E-05	0.000127345	2.630884893	NOT
P4HTM	-0.205266794	8.102390979	-4.71784533	1.54E-05	0.000128665	2.619895044	NOT
GPX7	0.458203265	5.963342075	4.717767623	1.54E-05	0.000128665	2.619629542	NOT
CPSF7	-0.205734312	7.061386023	-4.717147024	1.54E-05	0.000128859	2.617509199	NOT
YME1L1	0.156334173	9.458095712	4.716489552	1.55E-05	0.000129071	2.615263009	NOT
HOXC13	-0.198487144	4.635381293	-4.716064006	1.55E-05	0.000129177	2.613809247	NOT
VIM	0.982227548	10.71579719	4.712073938	1.57E-05	0.000130893	2.600181053	Up
C1RL	0.325336921	4.865698251	4.711928484	1.57E-05	0.000130893	2.599684348	NOT
LINC00472	-0.407531204	4.949322625	-4.711761637	1.57E-05	0.000130893	2.599114594	NOT
EAF2	-0.652210338	8.835184213	-4.710978616	1.58E-05	0.000131166	2.596440837	Down
CAMK2A	-0.303344076	5.860810615	-4.710519969	1.58E-05	0.00013129	2.594874798	NOT
DRP2	-0.179075227	4.984525105	-4.710038073	1.58E-05	0.00013136	2.593229448	NOT
MFSD5	0.235371783	7.152358804	4.709980515	1.58E-05	0.00013136	2.593032932	NOT
TFEB	-0.218641202	6.582200867	-4.706121085	1.60E-05	0.000133079	2.579858327	NOT
FBP1	-0.693349595	11.09258171	-4.704519915	1.61E-05	0.000133745	2.574393944	Down
NECAP2	0.358405654	7.419756276	4.703581001	1.62E-05	0.000134099	2.571190051	NOT
INHA	-0.234529682	4.567979439	-4.701629554	1.63E-05	0.000134844	2.564531954	NOT
TTLL5	0.237459287	5.747621513	4.701520496	1.63E-05	0.000134844	2.5641599	NOT
KITLG	0.401252161	4.691923266	4.70143898	1.63E-05	0.000134844	2.563881806	NOT
MAEA	0.190385399	8.716762889	4.69943018	1.64E-05	0.000135714	2.557029424	NOT
PIWIL2	-0.199458986	4.461237596	-4.699222978	1.64E-05	0.000135721	2.556322692	NOT
RAB3GAP1	0.140907679	6.640200432	4.698720879	1.65E-05	0.00013587	2.554610176	NOT
NRIP3	-0.203918032	4.658908393	-4.697430998	1.65E-05	0.000136399	2.55021113	NOT
INSIG1	-0.35136586	6.475121279	-4.696038013	1.66E-05	0.000136981	2.545461054	NOT
PEBP1	-0.252532512	11.63799503	-4.695561633	1.67E-05	0.000137119	2.543836741	NOT
RAB9A	0.258445602	8.263323868	4.694139587	1.67E-05	0.000137717	2.538988429	NOT
CEP131	0.198955435	5.182621688	4.693364438	1.68E-05	0.000137917	2.536345912	NOT
TCF7L2	-0.183041868	6.483709634	-4.693346141	1.68E-05	0.000137917	2.53628354	NOT
F2RL1	0.3296068	7.946433248	4.691876932	1.69E-05	0.000138542	2.531275484	NOT
KPNA6	-0.149454708	6.92031138	-4.69009707	1.70E-05	0.000139249	2.525209443	NOT
ZFP30	0.221260181	6.053565895	4.690057527	1.70E-05	0.000139249	2.525074684	NOT
EPOR	-0.180508455	5.366163348	-4.689389683	1.70E-05	0.000139484	2.522798842	NOT
CASP3	0.406981342	6.277938509	4.682602019	1.74E-05	0.000142678	2.499676352	NOT
CTSS	0.991677322	5.28080736	4.682590699	1.74E-05	0.000142678	2.499637804	Up
HAAO	-0.479194074	7.722475502	-4.682420943	1.74E-05	0.000142678	2.499059711	NOT
FAM129A	0.624919814	4.825068319	4.681527217	1.75E-05	0.000143033	2.496016351	Up
CHP2	-0.844375903	6.433864477	-4.680899525	1.75E-05	0.000143254	2.493879058	Down
GBP2	0.822663124	5.379566733	4.679483077	1.76E-05	0.000143876	2.489056516	Up
TOM1L2	-0.231285118	6.604141903	-4.678463661	1.77E-05	0.000144299	2.485586142	NOT
NDFIP1	-0.177563696	8.520665783	-4.676276958	1.78E-05	0.000145321	2.478143127	NOT
ASNS	0.560666316	5.3914195	4.675952074	1.79E-05	0.000145324	2.477037431	NOT
CENPU	0.349212452	4.502395269	4.675891099	1.79E-05	0.000145324	2.476829915	NOT
CXorf21	0.296767574	3.813698176	4.67498218	1.79E-05	0.000145694	2.473736742	NOT
FYB	0.333368361	5.215571845	4.67336121	1.80E-05	0.000146433	2.468221028	NOT
JAK1	0.398766897	8.673312402	4.672223054	1.81E-05	0.000146924	2.464348707	NOT
MPZL2	0.327967734	4.857278245	4.671702396	1.81E-05	0.000147096	2.462577426	NOT
GUCA2A	-0.276353813	5.63611595	-4.670953652	1.82E-05	0.000147387	2.460030345	NOT
DKFZP586I1420	0.346110177	7.252909185	4.670566791	1.82E-05	0.000147433	2.458714392	NOT
ZNF234	0.143354417	3.777119348	4.67042511	1.82E-05	0.000147433	2.45823246	NOT
PPM1D	0.266072027	5.721492921	4.670295161	1.82E-05	0.000147433	2.457790441	NOT
HSPA1L	-0.275578554	5.279500135	-4.668319352	1.83E-05	0.000148274	2.451070429	NOT
DENND4A	0.297354334	4.675459098	4.668308171	1.83E-05	0.000148274	2.451032404	NOT
WHSC1L1	0.127219257	5.461278737	4.667919354	1.84E-05	0.000148379	2.449710131	NOT
LMF1	-0.156117835	5.532628021	-4.667481574	1.84E-05	0.000148509	2.448221408	NOT
TBL1XR1	0.323404941	6.584516109	4.666843474	1.84E-05	0.000148745	2.446051583	NOT
ZEB2	0.261260544	4.098787188	4.665966714	1.85E-05	0.000149107	2.443070422	NOT
PRKCSH	-0.18715525	8.134845916	-4.665659122	1.85E-05	0.00014917	2.442024606	NOT
COPE	-0.217504731	8.964895813	-4.664751402	1.86E-05	0.000149549	2.43893853	NOT
RASGRP1	0.53580173	6.305021739	4.664548344	1.86E-05	0.000149557	2.438248208	NOT
CHST4	-0.233873347	5.095742157	-4.663452679	1.87E-05	0.000150037	2.434523584	NOT
MYO6	0.236732577	8.319712482	4.661662484	1.88E-05	0.000150889	2.428438807	NOT
SLC35F2	0.323609789	7.454470226	4.661244693	1.88E-05	0.000151011	2.427018905	NOT
NIPSNAP1	-0.338616257	9.330229788	-4.659099627	1.89E-05	0.000152059	2.419729609	NOT
RPARP.AS1	-0.328683846	5.615721817	-4.65851848	1.90E-05	0.00015227	2.417755034	NOT
PTTG1	0.501949128	7.566206637	4.656679019	1.91E-05	0.000153159	2.411505779	NOT
CKS2	0.615730943	8.652979082	4.656495658	1.91E-05	0.000153159	2.410882904	Up
DEXI	-0.308388049	7.987296139	-4.654762337	1.92E-05	0.000153997	2.404995359	NOT
ACADVL	-0.205494541	10.56480919	-4.65214456	1.94E-05	0.000155324	2.396105465	NOT
CLCN6	-0.321658899	6.677915191	-4.650175147	1.96E-05	0.000156304	2.389418873	NOT
KCNN3	-0.166658543	4.508147175	-4.649447091	1.96E-05	0.000156603	2.386947287	NOT
SLCO3A1	0.323997676	5.025584747	4.648093449	1.97E-05	0.000157249	2.382352438	NOT
AMBN	-0.234448011	4.471938849	-4.647485	1.97E-05	0.000157403	2.380287292	NOT
P3H1	0.229160276	6.504056303	4.647441754	1.97E-05	0.000157403	2.380140516	NOT
FZD5	-0.306576487	6.901999258	-4.645605909	1.99E-05	0.000158322	2.373910213	NOT
FAM134B	-0.501676467	9.235064002	-4.644961331	1.99E-05	0.000158577	2.371722973	NOT
SLC34A2	0.596064752	5.438050219	4.644236071	2.00E-05	0.000158879	2.369262119	Up
QTRT1	-0.265303544	7.01571872	-4.643923738	2.00E-05	0.000158946	2.368202408	NOT
CLTC	0.19975096	11.37633813	4.643743529	2.00E-05	0.000158946	2.367590992	NOT
TIGD6	0.154024505	3.726369112	4.642019649	2.01E-05	0.00015981	2.361742731	NOT
LPL	-0.833648771	6.052652596	-4.641526189	2.02E-05	0.000159984	2.360068851	Down
ADRA1B	-0.192977609	3.825911812	-4.641273834	2.02E-05	0.000160021	2.35921286	NOT
TMPRSS4	0.464880384	6.626524808	4.640228602	2.03E-05	0.000160507	2.355667647	NOT
GTPBP4	0.215797109	6.617117528	4.639040178	2.03E-05	0.000161075	2.351637191	NOT
NTF3	-0.274093467	5.001618201	-4.637905854	2.04E-05	0.000161615	2.347790648	NOT
ZMYM6	0.207816503	4.329174794	4.637446289	2.05E-05	0.000161771	2.346232364	NOT
C8B	-0.277213673	5.542257951	-4.636857328	2.05E-05	0.000162001	2.344235429	NOT
PLEKHA8P1	0.248440791	4.157395933	4.636481038	2.05E-05	0.00016211	2.342959636	NOT
HHEX	0.404957863	4.103632996	4.636018338	2.06E-05	0.000162268	2.34139094	NOT
PHTF1	0.258102175	4.950424363	4.634060114	2.07E-05	0.000163253	2.334752737	NOT
DLGAP1	0.182067299	4.017798031	4.633932561	2.07E-05	0.000163253	2.334320388	NOT
TMEM134	-0.223203977	6.92162041	-4.633573207	2.07E-05	0.000163353	2.333102362	NOT
GRIK3	-0.17462169	4.188162438	-4.633311512	2.08E-05	0.000163397	2.332215379	NOT
CACNA1I	-0.196440329	5.017855383	-4.632540879	2.08E-05	0.000163735	2.329603541	NOT
AURKAIP1	-0.171649057	9.606008284	-4.632136116	2.08E-05	0.000163862	2.328231793	NOT
POLL	-0.22554335	6.003481108	-4.631402152	2.09E-05	0.000164179	2.325744515	NOT
POLR2E	0.230870586	8.905571905	4.63101333	2.09E-05	0.000164298	2.324426937	NOT
KCNQ4	-0.177244847	4.234047017	-4.629230681	2.11E-05	0.000165049	2.318386818	NOT
PLTP	1.204717753	7.542590023	4.629182126	2.11E-05	0.000165049	2.318222314	Up
TMEM8B	-0.191388944	6.146987108	-4.629164577	2.11E-05	0.000165049	2.31816286	NOT
GLT8D1	0.174826917	7.740529083	4.628906179	2.11E-05	0.000165093	2.317287426	NOT
CDK10	-0.222604223	6.767474357	-4.628009984	2.11E-05	0.000165444	2.31425136	NOT
ADAM10	0.400595237	7.234303315	4.627934152	2.11E-05	0.000165444	2.313994474	NOT
PRDX4	0.415047932	9.230388226	4.62683921	2.12E-05	0.000165976	2.310285498	NOT
ATF3	-0.912370786	5.782002048	-4.626555919	2.13E-05	0.000166035	2.309325947	Down
KCNH6	-0.448638799	5.092649953	-4.625305483	2.13E-05	0.00016666	2.305090857	NOT
CHCHD2	-0.18421444	10.73936661	-4.624721607	2.14E-05	0.000166858	2.303113511	NOT
BTN3A3	0.492063903	4.739315694	4.624600979	2.14E-05	0.000166858	2.302705008	NOT
CMAHP	-0.460110178	5.222925646	-4.622907389	2.15E-05	0.000167748	2.296970229	NOT
GALK1	-0.503400853	6.734482687	-4.622253822	2.16E-05	0.000168026	2.294757396	NOT
LY96	1.243218746	5.183901705	4.621948324	2.16E-05	0.000168099	2.293723099	Up
PTPRT	-0.30985614	5.432046943	-4.621714381	2.16E-05	0.000168123	2.292931076	NOT
HTR1B	-0.228171786	4.917392423	-4.621542366	2.16E-05	0.000168123	2.292348728	NOT
PHF8	-0.181139007	4.800821408	-4.620521548	2.17E-05	0.00016862	2.288892993	NOT
ICK	0.196746606	3.686860336	4.620321613	2.17E-05	0.00016863	2.288216198	NOT
PIDD1	-0.182561748	5.69233558	-4.619417284	2.18E-05	0.000169059	2.285155161	NOT
HSPA1B	-0.797364186	8.815903451	-4.617918468	2.19E-05	0.000169844	2.280082456	Down
SPINT3	-0.156543366	4.409079237	-4.617025952	2.20E-05	0.00017027	2.277062114	NOT
DOC2A	-0.196452564	4.528293797	-4.616812947	2.20E-05	0.000170288	2.276341331	NOT
CLPB	-0.302744021	6.064615479	-4.616165967	2.20E-05	0.000170474	2.274152114	NOT
HSPA14	0.207681915	6.644935089	4.616139128	2.20E-05	0.000170474	2.274061298	NOT
KPNA4	0.257531925	6.006070665	4.615524976	2.21E-05	0.000170733	2.271983299	NOT
SPAST	0.275552383	4.835329098	4.615212764	2.21E-05	0.000170796	2.270926971	NOT
SMAP1	0.259264505	8.111183892	4.615057089	2.21E-05	0.000170796	2.270400275	NOT
SEC24C	0.203725736	7.5208025	4.614646687	2.22E-05	0.000170934	2.269011805	NOT
PSMA4	0.205392306	9.144467944	4.612541946	2.23E-05	0.000172095	2.261891928	NOT
GIMAP6	0.597082198	5.437455027	4.609698318	2.26E-05	0.000173715	2.252274913	Up
CLCN3	0.246471497	7.667797002	4.608663077	2.26E-05	0.000174237	2.248774449	NOT
LUC7L3	0.303258801	7.84013144	4.606910212	2.28E-05	0.000175203	2.242848302	NOT
ZNF184	-0.327378983	5.839691791	-4.606460506	2.28E-05	0.000175369	2.241328084	NOT
CSTA	1.003736786	4.826207943	4.606022168	2.28E-05	0.000175528	2.239846363	Up
ARHGEF40	0.308037627	6.453415297	4.603563969	2.30E-05	0.000176939	2.231538064	NOT
TP53TG1	-0.255048432	6.738464711	-4.602939295	2.31E-05	0.000177216	2.229427093	NOT
PPIEL	-0.241988358	4.553998503	-4.602486763	2.31E-05	0.000177385	2.227897928	NOT
IRF7	0.575198586	5.952009355	4.600952282	2.33E-05	0.000178231	2.222713228	NOT
ALB	-1.739716112	9.315714034	-4.598494317	2.35E-05	0.000179579	2.214409908	Down
KIF20B	0.190363726	3.661027034	4.598377914	2.35E-05	0.000179579	2.214016734	NOT
PPP1R13B	0.224977997	5.937528544	4.598267778	2.35E-05	0.000179579	2.213644734	NOT
AKT2	-0.174282913	5.066111184	-4.597487013	2.35E-05	0.000179959	2.211007692	NOT
GTF2E1	0.259939928	7.03210284	4.593654853	2.39E-05	0.000182283	2.19806753	NOT
C11orf49	0.174180841	7.924111159	4.593031096	2.39E-05	0.000182568	2.195961742	NOT
DXO	-0.205099649	6.764106892	-4.59215887	2.40E-05	0.000183012	2.193017347	NOT
LDLR	-0.465975998	5.092929082	-4.591694612	2.40E-05	0.000183195	2.191450246	NOT
TESC	0.705268007	6.124496831	4.58691691	2.44E-05	0.000185887	2.175327357	Up
MAPK10	-0.261915323	6.471066771	-4.586872739	2.44E-05	0.000185887	2.175178333	NOT
SRPRB	0.196786492	9.114571702	4.586869978	2.44E-05	0.000185887	2.175169018	NOT
HLA.DRA	0.970062424	10.04137297	4.586824133	2.44E-05	0.000185887	2.175014347	Up
CDK14	-0.328911623	6.974460095	-4.585210105	2.46E-05	0.000186825	2.169569426	NOT
ALAS1	0.324440842	7.703387436	4.580867211	2.50E-05	0.000189527	2.154923067	NOT
NRIP2	-0.257663755	5.056746298	-4.580761306	2.50E-05	0.000189527	2.154565982	NOT
PSD4	0.175401847	4.765995404	4.579380588	2.51E-05	0.000190328	2.149910921	NOT
CHORDC1	0.545739313	6.727513674	4.578581533	2.52E-05	0.000190743	2.147217216	NOT
MRPS34	-0.224329275	7.819373219	-4.577796614	2.52E-05	0.000191149	2.144571381	NOT
THBS2	0.954261522	6.993764624	4.574939722	2.55E-05	0.000192865	2.134943023	Up
SUV39H1	-0.231641498	5.71242151	-4.57489183	2.55E-05	0.000192865	2.13478164	NOT
FKBP4	-0.205507221	6.768524822	-4.574653532	2.55E-05	0.000192905	2.133978654	NOT
EIF5B	0.191037239	7.016799261	4.574330187	2.55E-05	0.000193003	2.132889115	NOT
LSM2	-0.285420771	6.662832482	-4.572999789	2.57E-05	0.000193785	2.128406606	NOT
COL6A1	-0.153108307	5.55124997	-4.572535661	2.57E-05	0.000193979	2.126842962	NOT
ARPC2	0.351071629	9.873937813	4.571765073	2.58E-05	0.000194382	2.124247019	NOT
TEK	-0.22971128	6.538013421	-4.570813827	2.59E-05	0.00019491	2.121042756	NOT
ANP32C	-0.174808707	4.060223387	-4.570432017	2.59E-05	0.000195049	2.119756721	NOT
PHF11	0.383175742	8.513070345	4.569722254	2.60E-05	0.000195414	2.117366184	NOT
CLDN4	0.718519427	6.088242797	4.5687953	2.60E-05	0.000195928	2.114244391	Up
TGFBI	0.974957487	7.635172835	4.566450474	2.62E-05	0.000197422	2.10634881	Up
RPS6KC1	0.42495289	5.978490136	4.565636938	2.63E-05	0.000197862	2.103609879	NOT
GNAI1	0.666789457	6.189335312	4.564933415	2.64E-05	0.000198227	2.101241514	Up
SNTG1	-0.148367506	3.780077607	-4.564708893	2.64E-05	0.00019826	2.100485712	NOT
PEMT	-0.481971422	7.778913771	-4.563734236	2.65E-05	0.000198812	2.097204944	NOT
PJA1	0.328430431	8.082704974	4.563561102	2.65E-05	0.000198812	2.096622197	NOT
HEMK1	-0.192094941	6.755337267	-4.563204643	2.66E-05	0.000198937	2.095422431	NOT
ADIPOR2	-0.18644267	8.061540705	-4.560634193	2.68E-05	0.000200612	2.086772139	NOT
RARRES1	1.236905111	5.884591499	4.558578333	2.70E-05	0.000201937	2.079855221	Up
KIAA0101	0.521475596	5.22795264	4.557392346	2.71E-05	0.000202652	2.075865638	NOT
SPRY1	0.352712707	6.997315266	4.557102908	2.71E-05	0.000202732	2.07489206	NOT
CFLAR	-0.250256998	8.01071941	-4.555582944	2.73E-05	0.000203688	2.069779863	NOT
AGFG2	-0.162429588	5.266431943	-4.555032432	2.73E-05	0.000203955	2.067928483	NOT
YOD1	-0.268167012	4.182342126	-4.554113336	2.74E-05	0.000204486	2.064837784	NOT
EIF3J	0.224532453	6.709163005	4.553715162	2.74E-05	0.000204645	2.063498911	NOT
GDPD2	-0.33896179	6.32968004	-4.552603558	2.76E-05	0.000205242	2.059761394	NOT
MAP1A	-0.246602425	5.617547327	-4.552530074	2.76E-05	0.000205242	2.059514337	NOT
POP4	0.170138724	8.170797045	4.552110271	2.76E-05	0.000205418	2.058102964	NOT
TECPR2	0.140290707	6.093067535	4.549925439	2.78E-05	0.000206867	2.050758576	NOT
STK17A	0.292068427	4.843942631	4.546696259	2.81E-05	0.00020909	2.039906591	NOT
PPL	0.416581628	6.598802506	4.546280405	2.82E-05	0.000209265	2.038509332	NOT
MVP	0.389282754	8.640803606	4.545478845	2.83E-05	0.000209724	2.035816283	NOT
ABTB2	-0.250951094	6.506102925	-4.544779255	2.83E-05	0.000210109	2.033466006	NOT
ACTR1B	-0.206751315	7.808475215	-4.544408227	2.84E-05	0.000210227	2.032219608	NOT
TSPAN1	0.425119826	11.65509615	4.544153356	2.84E-05	0.000210227	2.031363442	NOT
EFCC1	-0.302721012	5.193223078	-4.544070977	2.84E-05	0.000210227	2.031086718	NOT
ZDHHC13	0.372314404	6.035348872	4.543916799	2.84E-05	0.000210227	2.030568819	NOT
FUZ	-0.44625785	6.70092144	-4.543344378	2.85E-05	0.000210519	2.028646065	NOT
FKBP5	-1.310917746	7.677908047	-4.542894618	2.85E-05	0.000210722	2.027135407	Down
JMJD6	-0.194557651	5.535119233	-4.542139538	2.86E-05	0.000211132	2.024599399	NOT
METRN	-0.385913423	6.455741769	-4.541989489	2.86E-05	0.000211132	2.024095466	NOT
CRYGA	-0.175725265	3.820244709	-4.541295343	2.87E-05	0.000211515	2.021764321	NOT
ADIRF	-0.806726337	9.915108576	-4.541040931	2.87E-05	0.000211574	2.020909971	Down
MAP9	0.291785651	5.364756546	4.539414447	2.89E-05	0.000212652	2.015448553	NOT
GK	-0.571712034	8.836536903	-4.537495513	2.91E-05	0.000213953	2.009006328	NOT
STAT1	0.764221557	7.238332878	4.537056405	2.91E-05	0.000214151	2.007532336	Up
C1orf216	0.341342914	5.202324658	4.535724622	2.92E-05	0.000215019	2.00306224	NOT
DNAH3	-0.222208373	5.825811317	-4.532933954	2.95E-05	0.000216995	1.993697434	NOT
AKAP17A	0.185108089	5.689443024	4.531943343	2.96E-05	0.000217615	1.990373834	NOT
ALDH3A2	-0.564917208	9.917761334	-4.531122512	2.97E-05	0.000217874	1.987620123	NOT
NFKB1	0.299172552	7.622039054	4.531007019	2.97E-05	0.000217874	1.987232687	NOT
PKNOX1	0.109244419	4.819797784	4.530915634	2.97E-05	0.000217874	1.986926131	NOT
MYL6	0.279850094	12.1395633	4.530907486	2.97E-05	0.000217874	1.986898795	NOT
IFT122	0.258957995	7.375374119	4.530331379	2.98E-05	0.000218085	1.984966263	NOT
HIRIP3	-0.239802675	7.414401294	-4.530283144	2.98E-05	0.000218085	1.984804465	NOT
TRIM15	-0.26423154	6.095794852	-4.528933474	2.99E-05	0.000218909	1.980277516	NOT
RWDD2A	0.19947694	5.772508121	4.52872175	3.00E-05	0.000218909	1.979567428	NOT
GARS	0.28134142	9.026665565	4.528681909	3.00E-05	0.000218909	1.979433808	NOT
TMEM268	0.287854847	4.636859769	4.52850969	3.00E-05	0.000218909	1.978856228	NOT
ABCA3	0.272980565	5.784710711	4.5275834	3.01E-05	0.000219486	1.975749848	NOT
ESYT1	0.480470921	7.947161268	4.526137892	3.02E-05	0.000220464	1.970902832	NOT
C2orf49	0.17484982	5.733856262	4.524940687	3.04E-05	0.000221254	1.966888967	NOT
CEP41	0.158183187	5.163881474	4.523717898	3.05E-05	0.000222067	1.962789845	NOT
DDX56	-0.202833934	7.406498231	-4.522671258	3.06E-05	0.000222746	1.959281636	NOT
CNPY3	0.266223394	6.114610073	4.522280097	3.06E-05	0.000222916	1.95797061	NOT
PNPLA2	-0.232834489	7.357045237	-4.521997066	3.07E-05	0.000222947	1.957022028	NOT
CTNNA1	0.186874196	9.648714733	4.521628491	3.07E-05	0.000222947	1.95578679	NOT
RRP1B	0.15997706	6.35029812	4.521407548	3.07E-05	0.000222947	1.955046343	NOT
THBS4	-0.310759657	5.393330502	-4.521295698	3.07E-05	0.000222947	1.954671508	NOT
XPNPEP2	-0.919447694	9.417433695	-4.521234759	3.07E-05	0.000222947	1.954467291	Down
TRIB2	-0.37737021	6.354276181	-4.521206576	3.08E-05	0.000222947	1.954372843	NOT
SYNC	0.338463398	4.439429086	4.520941005	3.08E-05	0.00022302	1.953482879	NOT
CYP3A7	-1.053180129	6.992530913	-4.518814349	3.10E-05	0.000224417	1.946357056	Down
NEU1	0.333421114	8.710020976	4.51880804	3.10E-05	0.000224417	1.946335918	NOT
SLC38A7	0.186358501	6.04718384	4.517788057	3.11E-05	0.000225083	1.942918808	NOT
ANKMY2	0.270055405	8.303917271	4.516900353	3.12E-05	0.000225646	1.93994515	NOT
DLX4	-0.140001934	4.057847292	-4.51630366	3.13E-05	0.000225981	1.937946487	NOT
LRRTM2	-0.176216157	4.080135715	-4.515859392	3.13E-05	0.000226196	1.936458459	NOT
ZC3HAV1	0.212348737	7.109936166	4.512214561	3.17E-05	0.000228955	1.924253123	NOT
SH3YL1	-0.411257067	10.14547536	-4.511690302	3.18E-05	0.000229237	1.922497939	NOT
FBXL4	0.30385006	5.769660955	4.51099731	3.19E-05	0.000229557	1.920177992	NOT
CYB5R4	0.30244642	6.723588786	4.510947878	3.19E-05	0.000229557	1.920012514	NOT
CCL20	1.117316274	4.938403072	4.509577304	3.20E-05	0.00023052	1.915424732	Up
LSM14B	-0.228870649	5.381304247	-4.508134498	3.22E-05	0.000231545	1.910595878	NOT
CLPTM1	-0.324166764	8.062264683	-4.506124693	3.24E-05	0.000233034	1.903870583	NOT
TAPBPL	0.433484055	6.446678624	4.505176832	3.25E-05	0.000233626	1.900699306	NOT
CYP3A4	-0.470230511	6.660544609	-4.505056075	3.25E-05	0.000233626	1.900295309	NOT
TUSC2	-0.19063103	7.383194938	-4.50403966	3.27E-05	0.000234316	1.896895063	NOT
RFX5	0.196796015	7.345732672	4.503141066	3.28E-05	0.000234723	1.893889272	NOT
CLDN1	0.627863007	5.275240662	4.503042481	3.28E-05	0.000234723	1.893559525	Up
PTPRK	0.339997841	9.166629289	4.503030596	3.28E-05	0.000234723	1.893519772	NOT
ITGAE	0.23967448	8.618086555	4.501749494	3.29E-05	0.000235433	1.889235038	NOT
PCBP2	-0.413540974	9.364511439	-4.501592805	3.29E-05	0.000235433	1.888711017	NOT
WARS	0.291665889	8.453768766	4.501503843	3.29E-05	0.000235433	1.888413504	NOT
BEGAIN	-0.28199982	5.320957489	-4.501483922	3.29E-05	0.000235433	1.888346886	NOT
SRSF6	-0.227915949	8.982779165	-4.498409772	3.33E-05	0.000237828	1.878067827	NOT
HNRNPM	0.318101432	9.066849017	4.498204691	3.33E-05	0.000237857	1.877382214	NOT
HEATR6	0.159158043	5.525985154	4.497567323	3.34E-05	0.000238139	1.875251508	NOT
NEK11	0.225098324	6.111006496	4.497525346	3.34E-05	0.000238139	1.875111185	NOT
GCH1	-0.527885124	9.036131961	-4.497253703	3.34E-05	0.000238195	1.874203137	NOT
PRAF2	-0.225380252	6.865040537	-4.497119252	3.34E-05	0.000238195	1.873753701	NOT
PTS	0.201716304	9.128555339	4.496873011	3.35E-05	0.000238259	1.8729306	NOT
VAV3	0.408650375	8.621847055	4.496414244	3.35E-05	0.0002385	1.871397155	NOT
C6orf15	-0.370744984	6.469630377	-4.495601792	3.36E-05	0.000239035	1.868681684	NOT
TNPO1	0.181683766	8.267286406	4.494982733	3.37E-05	0.00023941	1.866612753	NOT
ALDOC	-0.274977088	6.175631605	-4.494035181	3.38E-05	0.000240026	1.863446238	NOT
TNK1	-0.235728797	6.99919563	-4.493833295	3.38E-05	0.000240026	1.862771619	NOT
LMO7	-0.142483952	4.613274651	-4.493692128	3.38E-05	0.000240026	1.862299907	NOT
TAF5	0.207502479	5.052363343	4.493569252	3.39E-05	0.000240026	1.861889324	NOT
RARRES3	0.805371146	9.288686587	4.493097234	3.39E-05	0.00024028	1.860312139	Up
PSMD7	0.202831354	8.616590747	4.492809178	3.40E-05	0.00024038	1.859349675	NOT
IDE	0.169598957	7.05956306	4.491866307	3.41E-05	0.000241029	1.85619953	NOT
PANX1	0.260278177	5.283554076	4.491297101	3.41E-05	0.000241366	1.854297959	NOT
AMZ2	-0.245783251	8.362039082	-4.490908964	3.42E-05	0.000241547	1.853001358	NOT
ITCH	-0.211988592	6.172341249	-4.490462824	3.42E-05	0.000241547	1.851511059	NOT
IRAK1	0.308190129	9.181549594	4.490440666	3.42E-05	0.000241547	1.851437046	NOT
NDUFAF3	-0.212730531	9.004977699	-4.490410283	3.42E-05	0.000241547	1.851335556	NOT
LPGAT1	0.46856522	5.482622234	4.490076184	3.43E-05	0.000241687	1.850219574	NOT
RLIM	0.213948025	9.199075351	4.489495029	3.43E-05	0.000242035	1.848278455	NOT
ALDH1A3	0.526459479	5.995828778	4.489264884	3.44E-05	0.000242088	1.84750978	NOT
PARPBP	0.17023415	3.744453364	4.486563392	3.47E-05	0.000244232	1.838488301	NOT
SERPINB6	-0.212444549	8.410595198	-4.485331419	3.48E-05	0.000245139	1.834375062	NOT
B2M	0.365169095	12.64611953	4.483742648	3.50E-05	0.000246298	1.82907136	NOT
AMFR	-0.510324892	7.983337948	-4.483641419	3.51E-05	0.000246298	1.828733465	NOT
EGF	-1.184211752	8.051236101	-4.483034118	3.51E-05	0.000246676	1.826706406	Down
HPD	-0.980516641	11.23832391	-4.482763013	3.52E-05	0.000246765	1.825801551	Down
RGCC	-0.786474221	7.047226824	-4.481311599	3.53E-05	0.00024787	1.820957676	Down
KLF3	0.258689844	6.436730908	4.480794434	3.54E-05	0.000248172	1.819231894	NOT
ERCC2	-0.2848514	6.318969601	-4.480270395	3.55E-05	0.000248481	1.817483274	NOT
HARS2	0.192407894	7.480718558	4.479249728	3.56E-05	0.00024922	1.814077779	NOT
ATXN7	-0.185619502	5.065733391	-4.478781142	3.57E-05	0.000249378	1.81251445	NOT
PLP2	0.756247318	7.351655374	4.478733728	3.57E-05	0.000249378	1.812356268	Up
ZFC3H1	0.226555079	6.91983584	4.478150644	3.57E-05	0.00024974	1.810411058	NOT
LEFTY2	-0.165170234	4.955470409	-4.476972574	3.59E-05	0.00025062	1.80648131	NOT
ALOX12B	-0.210563355	4.311463636	-4.47664193	3.59E-05	0.000250763	1.805378452	NOT
ADCY7	0.242759535	4.269645359	4.476356522	3.60E-05	0.000250867	1.804426509	NOT
PNMA2	0.440203115	5.357470799	4.475590662	3.60E-05	0.000251323	1.801872224	NOT
KCNB1	-0.142561117	3.836621906	-4.475502433	3.61E-05	0.000251323	1.801577977	NOT
YLPM1	0.173273738	6.759753814	4.471924343	3.65E-05	0.000254322	1.789647274	NOT
PORCN	-0.200596316	5.847399139	-4.471301548	3.66E-05	0.000254605	1.78757111	NOT
ANKRD46	-0.443539929	8.51799802	-4.471273209	3.66E-05	0.000254605	1.787476642	NOT
RAB27A	0.472445739	6.064483846	4.47034167	3.67E-05	0.000255283	1.784371509	NOT
FIG4	0.174158009	7.874851897	4.469495544	3.68E-05	0.000255779	1.781551355	NOT
TAC3	-0.330457762	6.887354885	-4.469369826	3.68E-05	0.000255779	1.781132357	NOT
IL13RA1	0.290526524	7.115443243	4.469286411	3.68E-05	0.000255779	1.780854352	NOT
SMYD5	-0.25872186	6.641588828	-4.46807285	3.70E-05	0.000256713	1.776810069	NOT
MYL9	-0.537107137	6.733467613	-4.467668838	3.71E-05	0.000256926	1.775463786	NOT
THOC1	0.215178371	7.373354948	4.467351656	3.71E-05	0.000257061	1.774406887	NOT
ARSJ	0.280383183	4.94487564	4.465538171	3.73E-05	0.000258538	1.768364772	NOT
DCLRE1C	0.249865421	4.717348255	4.462576252	3.77E-05	0.000261062	1.758498877	NOT
HLA.J	0.583881224	8.144974294	4.461649296	3.78E-05	0.000261753	1.755411914	NOT
VPS45	0.214322835	7.400457882	4.461349814	3.79E-05	0.000261876	1.75441464	NOT
CANT1	0.176408799	6.738730493	4.461168621	3.79E-05	0.000261891	1.753811287	NOT
KIF2A	0.245303541	5.35926993	4.459740754	3.81E-05	0.000263042	1.749057035	NOT
INSR	-0.346883223	7.548502719	-4.459355767	3.81E-05	0.000263103	1.747775301	NOT
MTMR2	0.225287495	6.500959103	4.459344657	3.81E-05	0.000263103	1.747738315	NOT
IFI30	0.548253573	9.642939307	4.457313599	3.84E-05	0.000264813	1.740977224	NOT
AUTS2	-0.337247641	6.388076007	-4.455823333	3.86E-05	0.000266035	1.736017297	NOT
TM7SF3	-0.412647246	6.118838395	-4.453840257	3.89E-05	0.000267719	1.729418436	NOT
ARHGAP33	-0.230579951	5.853890906	-4.453662161	3.89E-05	0.000267732	1.728825874	NOT
GPD1L	-0.282473588	8.855520346	-4.452709723	3.90E-05	0.000268386	1.72565712	NOT
GRB2	0.170564178	7.709177785	4.452631132	3.90E-05	0.000268386	1.72539566	NOT
SLC13A2	-0.612324634	7.393687012	-4.452181505	3.91E-05	0.000268652	1.723899882	Down
SETD1B	0.265443823	8.932453018	4.451382841	3.92E-05	0.000269244	1.721243135	NOT
SNW1	0.179669968	7.558244353	4.450834208	3.93E-05	0.000269604	1.719418249	NOT
CDK20	-0.216811832	6.902069912	-4.449035295	3.95E-05	0.000271137	1.713435392	NOT
PFKFB2	-0.416002088	6.65566118	-4.448633747	3.96E-05	0.000271361	1.712100077	NOT
TBC1D2B	0.483599311	7.09197832	4.447314411	3.98E-05	0.000272451	1.707713141	NOT
BTG2	-0.586323561	7.001219817	-4.445842007	4.00E-05	0.000273691	1.702817983	Down
CD52	1.236775019	5.754304875	4.4444192	4.02E-05	0.000274811	1.69808846	Up
AGPAT4	0.221277492	4.939346816	4.444336657	4.02E-05	0.000274811	1.697814103	NOT
MAPK8	-0.248539234	6.148144792	-4.443839687	4.03E-05	0.000275129	1.696162325	NOT
AKAP1	-0.200314881	7.008935716	-4.443307799	4.03E-05	0.000275481	1.694394589	NOT
FAAH	-0.379259545	6.436772984	-4.443090201	4.04E-05	0.000275533	1.693671427	NOT
UBAC1	-0.181294024	7.392688777	-4.44201881	4.05E-05	0.000276402	1.690111044	NOT
PDCD5	0.394814349	6.179265399	4.441400295	4.06E-05	0.00027673	1.688055821	NOT
LBH	-0.403330464	7.503859378	-4.441350286	4.06E-05	0.00027673	1.687889656	NOT
PSORS1C2	-0.260660439	5.279027923	-4.441142829	4.06E-05	0.000276773	1.687200345	NOT
CETN3	0.369389206	7.456412668	4.440952031	4.07E-05	0.0002768	1.686566401	NOT
ASB9	-0.727422857	7.001976873	-4.440524877	4.07E-05	0.000277054	1.685147189	Down
KIF20A	0.453166683	4.340866613	4.440276522	4.08E-05	0.000277136	1.684322064	NOT
C3orf18	-0.31532752	6.852513646	-4.439914839	4.08E-05	0.000277328	1.683120463	NOT
TIMM10	-0.254017547	8.312647645	-4.438577151	4.10E-05	0.00027846	1.678676743	NOT
CYP2C8	-0.660973492	4.081805521	-4.437689223	4.11E-05	0.000279161	1.67572746	Down
MAN2A1	0.310643667	8.258181757	4.437369072	4.12E-05	0.000279314	1.674664139	NOT
FKBP3	0.312045011	7.847983051	4.436695129	4.13E-05	0.000279809	1.672425883	NOT
VRK3	0.22295587	7.936830989	4.435591282	4.14E-05	0.000280653	1.668760215	NOT
HLA.F	0.707832001	9.813862872	4.435502481	4.14E-05	0.000280653	1.668465344	Up
ACTL8	-0.339015054	6.746212242	-4.434381586	4.16E-05	0.000281552	1.664743556	NOT
CTSF	-0.309403295	8.12420925	-4.434255591	4.16E-05	0.000281552	1.664325233	NOT
ZNF350	0.222155548	5.068688767	4.433649206	4.17E-05	0.000281938	1.662312029	NOT
CCNK	0.162538629	5.656010172	4.433535879	4.17E-05	0.000281938	1.661935797	NOT
PPP1R16B	-0.691844587	8.376296231	-4.433326001	4.17E-05	0.000281959	1.661239038	Down
ASMTL	-0.233656469	7.473005675	-4.433191944	4.18E-05	0.000281959	1.660794002	NOT
WDR19	0.2170851	6.661226763	4.432093248	4.19E-05	0.000282875	1.657146845	NOT
MCM5	0.301482954	5.236007977	4.431826135	4.20E-05	0.000282979	1.656260219	NOT
HBEGF	-0.43496124	5.551379332	-4.431517229	4.20E-05	0.000283124	1.655234905	NOT
ZCCHC6	0.235754023	6.550792182	4.431322331	4.20E-05	0.000283157	1.654588022	NOT
EPB41	0.106247662	4.333956344	4.430838632	4.21E-05	0.000283473	1.652982642	NOT
HOXA1	0.209237002	4.726819213	4.42981641	4.23E-05	0.00028432	1.649590207	NOT
PSMG2	0.188578371	9.729642624	4.426041129	4.28E-05	0.0002879	1.637064536	NOT
LAMC2	0.159832014	4.813060451	4.425079203	4.30E-05	0.000288681	1.633873882	NOT
FSTL4	-0.177526095	4.620788347	-4.4249371	4.30E-05	0.000288681	1.633402564	NOT
PREPL	0.168237759	8.119062202	4.424427837	4.31E-05	0.000289029	1.63171353	NOT
TRIM25	0.193743842	6.403517597	4.424094109	4.31E-05	0.000289202	1.630606731	NOT
AP3M2	0.242788159	7.094433204	4.423336816	4.32E-05	0.0002898	1.628095342	NOT
CASKIN2	-0.162117299	5.806432323	-4.423144473	4.32E-05	0.000289832	1.627457515	NOT
SAMD9	0.314346016	4.347229438	4.421343388	4.35E-05	0.000291482	1.621485606	NOT
IL22	-0.138260493	4.852476967	-4.420647014	4.36E-05	0.000292023	1.619176936	NOT
CCT4	0.188929603	10.42329298	4.42024797	4.37E-05	0.000292265	1.617854077	NOT
CHMP1B	-0.157834504	7.971781027	-4.417995128	4.40E-05	0.000294388	1.610386845	NOT
RAG1	0.168278541	4.009598926	4.417678186	4.41E-05	0.000294548	1.609336463	NOT
HDDC2	-0.27035678	7.744897276	-4.416878269	4.42E-05	0.0002952	1.606685615	NOT
ADGRF5	-0.634920249	8.631343865	-4.415347582	4.44E-05	0.000296603	1.601613716	Down
DPP4	-0.591240264	9.214062008	-4.414322898	4.46E-05	0.000297481	1.598218932	Down
PPP6C	-0.151364542	8.544460107	-4.414172881	4.46E-05	0.000297481	1.597721957	NOT
UNC5C	-0.140802077	4.305635486	-4.413818162	4.47E-05	0.000297682	1.596546881	NOT
PDZD2	-0.518307639	6.425798407	-4.41342447	4.47E-05	0.000297923	1.595242752	NOT
TRPM3	-0.512942681	7.089714313	-4.412731106	4.48E-05	0.000298473	1.59294608	NOT
PIAS1	-0.144085311	6.911401994	-4.412471111	4.49E-05	0.000298564	1.592084928	NOT
CCNT2	0.128164599	4.76841755	4.412324123	4.49E-05	0.000298564	1.591598087	NOT
F11R	0.204966132	7.124061842	4.409072523	4.54E-05	0.000301772	1.580830469	NOT
TONSL	-0.243129334	5.095154405	-4.408198128	4.55E-05	0.000302519	1.57793559	NOT
TNPO3	0.144906639	7.341792486	4.406901547	4.57E-05	0.00030371	1.573643487	NOT
SNX27	-0.249079019	7.100231382	-4.406000744	4.59E-05	0.000304489	1.570661906	NOT
H3F3B	-0.195040491	8.712205046	-4.404873584	4.61E-05	0.000305509	1.566931525	NOT
ZBTB7C	-0.159691319	4.27143071	-4.404583683	4.61E-05	0.000305647	1.56597216	NOT
QARS	0.237132692	9.403674438	4.404323581	4.62E-05	0.000305754	1.565111438	NOT
KIN	0.23664669	4.727619758	4.403949855	4.62E-05	0.000305981	1.563874755	NOT
PPP4R3A	-0.170442095	4.619724101	-4.401960821	4.65E-05	0.000307922	1.557293791	NOT
INTS6	0.227049742	6.557741195	4.398653194	4.71E-05	0.000311288	1.546353343	NOT
RSRP1	0.397876108	7.281553089	4.398462871	4.71E-05	0.000311322	1.545723947	NOT
KDELR3	0.329444523	5.709813937	4.398235427	4.71E-05	0.000311396	1.544971807	NOT
CRELD2	0.333011962	8.189438954	4.397244138	4.73E-05	0.000312293	1.541693921	NOT
CRLF3	0.502075748	6.744294963	4.397052778	4.73E-05	0.000312328	1.541061194	NOT
ADM	-0.779169889	9.026072552	-4.393931746	4.78E-05	0.000315538	1.530743511	Down
MAPK8IP3	-0.17138992	5.19384982	-4.391359551	4.83E-05	0.000318076	1.522242924	NOT
PPP1R3C	0.460494412	7.265700619	4.391293946	4.83E-05	0.000318076	1.522026144	NOT
SLCO4A1	-0.918181229	6.62376591	-4.390428171	4.84E-05	0.000318681	1.519165508	Down
TMEM184C	0.192347385	7.878625399	4.390426872	4.84E-05	0.000318681	1.519161216	NOT
EOGT	0.423667849	4.284828976	4.389787982	4.85E-05	0.00031921	1.517050416	NOT
MAP4K2	-0.278362341	5.029156603	-4.38933101	4.86E-05	0.000319539	1.515540741	NOT
STX7	0.19381594	8.939466756	4.38869021	4.87E-05	0.000320072	1.513423893	NOT
SEMA3B	-0.374506728	7.23175693	-4.383955495	4.95E-05	0.000325135	1.497787764	NOT
CD74	0.752635339	9.799643854	4.383670359	4.96E-05	0.000325135	1.496846384	Up
SHC1	0.214148484	7.278000977	4.383666137	4.96E-05	0.000325135	1.496832446	NOT
R3HCC1L	0.16046591	4.542429026	4.383482029	4.96E-05	0.000325164	1.496224627	NOT
IFI44	0.962434284	5.771075971	4.383121496	4.97E-05	0.000325392	1.495034393	Up
TRMT13	0.233863394	6.211637863	4.3825925	4.97E-05	0.000325809	1.493288099	NOT
PLA2G3	-0.225265774	5.266621449	-4.379680142	5.02E-05	0.000328918	1.483675839	NOT
ATG5	0.185825186	6.823221876	4.37824059	5.05E-05	0.000330374	1.478925759	NOT
C6	0.669413698	5.761509677	4.377738938	5.06E-05	0.000330766	1.477270644	Up
SLC8A1	-0.290417567	5.14487155	-4.377579351	5.06E-05	0.000330769	1.476744134	NOT
OR7A5	-0.21302821	5.050212757	-4.37726222	5.07E-05	0.000330952	1.475697881	NOT
BZW2	0.296254974	8.524370259	4.373654308	5.13E-05	0.000334909	1.463797611	NOT
STOML1	0.17405999	6.515902427	4.371876586	5.16E-05	0.000336685	1.4579358	NOT
FAM136A	0.204044822	9.167675494	4.371804561	5.16E-05	0.000336685	1.457698333	NOT
SREBF2	-0.198205174	6.331998543	-4.371370597	5.17E-05	0.000337007	1.456267585	NOT
GZMA	1.05604295	5.206070526	4.368277362	5.23E-05	0.000340431	1.446071455	Up
ETV5	-0.344135838	6.372021849	-4.367865458	5.23E-05	0.000340731	1.444713982	NOT
SEC31B	-0.302513016	6.134495444	-4.364262703	5.30E-05	0.00034466	1.432843434	NOT
FAM110B	0.362643371	5.998009338	4.364220257	5.30E-05	0.00034466	1.432703613	NOT
HADH	-0.46018499	10.0788347	-4.363718719	5.31E-05	0.00034507	1.431051514	NOT
C12orf49	0.238362846	7.912884605	4.363437566	5.31E-05	0.000345218	1.430125418	NOT
TBC1D10B	-0.223858716	6.829039386	-4.362769914	5.33E-05	0.000345826	1.427926347	NOT
ITGA10	-0.255637829	5.660203975	-4.359685174	5.38E-05	0.000349327	1.41776821	NOT
PAXIP1	0.251507854	6.182519824	4.358363581	5.41E-05	0.00035073	1.413417264	NOT
SKAP2	0.270412954	7.302581272	4.357835277	5.42E-05	0.000351179	1.411678167	NOT
POLE2	0.342477429	4.945043117	4.356696699	5.44E-05	0.000352368	1.407930498	NOT
MTIF2	0.180438257	8.092115175	4.35650182	5.44E-05	0.000352415	1.407289097	NOT
HS3ST1	0.604392742	4.936737276	4.356206412	5.45E-05	0.000352584	1.406316852	Up
ACAD8	-0.45397744	7.864054205	-4.354791381	5.47E-05	0.000354113	1.401660177	NOT
ALX3	-0.233293818	4.537772395	-4.354097848	5.49E-05	0.000354769	1.399378129	NOT
FANCG	0.202556473	6.020257304	4.351154698	5.54E-05	0.000358184	1.389695821	NOT
METTL3	0.184931124	7.340020838	4.349275762	5.58E-05	0.000360311	1.383516257	NOT
CEBPB	-0.762717771	8.370872981	-4.348159699	5.60E-05	0.000361009	1.379846311	Down
PCLO	0.315534327	5.202983257	4.348104322	5.60E-05	0.000361009	1.379664228	NOT
CAMK2G	-0.376341366	7.051453812	-4.348099605	5.60E-05	0.000361009	1.37964872	NOT
LHX3	-0.221879455	5.346085546	-4.347995912	5.60E-05	0.000361009	1.379307772	NOT
GML	-0.250147349	5.004857239	-4.347934685	5.60E-05	0.000361009	1.379106457	NOT
GHR	-0.647901701	7.48689396	-4.347028438	5.62E-05	0.000361942	1.376126873	Down
RNF220	-0.165092355	7.441951283	-4.346050376	5.64E-05	0.000362967	1.372911526	NOT
ZNF142	0.1227349	5.882789306	4.345320188	5.66E-05	0.000363684	1.370511292	NOT
RASL11B	-0.45714967	7.046627093	-4.345024183	5.66E-05	0.000363838	1.369538339	NOT
PPARA	-0.287459813	5.562248079	-4.34488703	5.66E-05	0.000363838	1.369087534	NOT
SCN2B	-0.123713942	4.50961888	-4.344403713	5.67E-05	0.000364145	1.367498994	NOT
CALML3	-1.079467003	6.335638954	-4.344331666	5.67E-05	0.000364145	1.3672622	Down
EMC3	0.116499776	9.356460588	4.343968245	5.68E-05	0.000364406	1.366067795	NOT
PCIF1	-0.182845387	6.730642402	-4.34216009	5.72E-05	0.000366481	1.360125931	NOT
BHMT2	-0.441605636	11.39510095	-4.341499504	5.73E-05	0.000367112	1.357955459	NOT
ZNF146	0.238398258	7.144987986	4.341350087	5.73E-05	0.000367112	1.357464546	NOT
GSTM4	-0.469808132	6.545360758	-4.340914842	5.74E-05	0.000367425	1.356034587	NOT
RPA3	-0.278224005	9.154104219	-4.340792669	5.74E-05	0.000367425	1.355633213	NOT
THAP7	-0.228196178	6.410934819	-4.340167158	5.76E-05	0.000367944	1.353578307	NOT
DOCK2	0.672466623	4.575335742	4.340073378	5.76E-05	0.000367944	1.353270237	Up
TACC3	0.282018045	4.894837589	4.339484544	5.77E-05	0.000368358	1.351335978	NOT
NRAS	0.340101254	6.919479849	4.33943704	5.77E-05	0.000368358	1.351179939	NOT
ANXA2	0.889130066	10.52057978	4.338696475	5.79E-05	0.000369101	1.348747458	Up
AMT	-0.482949821	8.865935949	-4.337613861	5.81E-05	0.000370239	1.345191856	NOT
PRRC2B	-0.15081086	6.928982203	-4.337491664	5.81E-05	0.000370239	1.344790554	NOT
CACNB4	-0.22309755	4.98443017	-4.33719121	5.82E-05	0.000370425	1.343803874	NOT
MTPAP	0.186633725	6.821247633	4.336940899	5.82E-05	0.000370548	1.342981887	NOT
FAM182B	-0.407249234	5.612718983	-4.336514829	5.83E-05	0.000370895	1.341582786	NOT
TRIOBP	0.278865782	7.889298583	4.335756467	5.84E-05	0.000371665	1.3390927	NOT
EPM2AIP1	-0.218117133	7.663308878	-4.334704561	5.87E-05	0.000372813	1.335639122	NOT
ARMCX4	-0.122274399	4.355347304	-4.334443782	5.87E-05	0.00037295	1.334783007	NOT
TAF9	0.230052133	8.504746424	4.333517316	5.89E-05	0.000373941	1.331741714	NOT
TRAPPC9	-0.19153355	6.637281532	-4.33264053	5.91E-05	0.00037487	1.328863805	NOT
GUK1	-0.190360938	9.168471582	-4.331695378	5.93E-05	0.00037589	1.325761825	NOT
AMOT	0.279141032	10.10791052	4.331216848	5.94E-05	0.000376309	1.324191422	NOT
ASPA	-0.648342904	9.229602553	-4.330589146	5.95E-05	0.000376737	1.322131613	Down
PPT1	0.311337633	9.859224852	4.330580034	5.95E-05	0.000376737	1.322101716	NOT
KCNC1	-0.127999032	4.415726907	-4.327262633	6.02E-05	0.000380847	1.311218157	NOT
RCBTB2	0.206202511	8.148276345	4.325691672	6.05E-05	0.000382703	1.3060657	NOT
HCRTR1	-0.152325799	3.721273735	-4.324961766	6.06E-05	0.000383461	1.303672068	NOT
SART3	0.170168327	6.274558773	4.323257259	6.10E-05	0.000385506	1.298083155	NOT
GIGYF2	0.103012337	7.153082145	4.322585704	6.11E-05	0.000386192	1.295881496	NOT
SULT2B1	-0.267967644	6.020060511	-4.322111728	6.12E-05	0.000386451	1.294327694	NOT
GRIK5	-0.194171697	5.576812615	-4.322084791	6.12E-05	0.000386451	1.294239393	NOT
NFYA	0.129401163	5.285568196	4.32157461	6.14E-05	0.000386925	1.292567004	NOT
DDRGK1	0.22873975	8.062931885	4.321292867	6.14E-05	0.000386928	1.291643487	NOT
PHKG2	-0.165702732	5.863144583	-4.321267445	6.14E-05	0.000386928	1.291560158	NOT
CACNB2	-0.27906467	4.965196645	-4.320141218	6.17E-05	0.000387741	1.287868839	NOT
MYOZ3	-0.233737518	6.115386362	-4.319994884	6.17E-05	0.000387741	1.287389254	NOT
CCNA2	0.346616137	4.400679922	4.319865008	6.17E-05	0.000387741	1.286963611	NOT
CDH18	-0.224555042	4.939511521	-4.319806339	6.17E-05	0.000387741	1.286771336	NOT
RRAS	0.50218348	6.333994073	4.319760355	6.17E-05	0.000387741	1.286620635	NOT
SCN4A	-0.22036329	4.498710026	-4.319742326	6.17E-05	0.000387741	1.286561552	NOT
PITX3	-0.287745057	5.977624361	-4.317974428	6.21E-05	0.000389894	1.280768353	NOT
CYP24A1	1.293171067	7.026778115	4.317753908	6.22E-05	0.000389985	1.280045817	Up
HILPDA	0.205369177	6.915626554	4.316727391	6.24E-05	0.000390973	1.276682677	NOT
PSMC3IP	0.166250814	5.52872842	4.316712298	6.24E-05	0.000390973	1.276633233	NOT
GLRX2	0.273867201	7.036585242	4.315580665	6.26E-05	0.0003921	1.272926181	NOT
NLGN1	0.345911493	5.149492164	4.315569013	6.26E-05	0.0003921	1.272888013	NOT
CCNB2	0.497654535	4.827265119	4.315320415	6.27E-05	0.00039223	1.272073714	NOT
IMPA2	-0.226559176	10.84438326	-4.314948854	6.28E-05	0.000392526	1.270856683	NOT
CXXC4	-0.223216807	4.526751412	-4.313013839	6.32E-05	0.000394931	1.264519495	NOT
RPN2	0.193546324	10.3915791	4.3126371	6.33E-05	0.000395236	1.26328584	NOT
RNF6	0.147021214	4.297546587	4.311451546	6.35E-05	0.000396638	1.259404029	NOT
DPP8	0.21487113	8.330209775	4.31112857	6.36E-05	0.000396795	1.258346616	NOT
ADGRG1	0.463665589	8.603939308	4.31103375	6.36E-05	0.000396795	1.258036185	NOT
LYPD1	0.526895529	5.217933108	4.310406844	6.37E-05	0.000397442	1.255983853	NOT
GBP1	0.703256056	6.372695839	4.309507236	6.39E-05	0.000398403	1.253039026	Up
ENOX2	0.166958855	4.720374947	4.309399467	6.40E-05	0.000398403	1.25268627	NOT
LMCD1	0.345145332	6.513423179	4.308247274	6.42E-05	0.000399771	1.248915126	NOT
TLDC1	0.174267488	4.607911861	4.306746765	6.45E-05	0.000401622	1.244004705	NOT
MRPL18	0.168978756	9.472833886	4.306511361	6.46E-05	0.000401738	1.243234424	NOT
SERPINA6	-0.926780637	8.623198329	-4.305727579	6.48E-05	0.000402304	1.240669911	Down
ZMAT3	0.258704116	6.499860728	4.305655339	6.48E-05	0.000402304	1.240433558	NOT
WDR1	0.252278116	8.993113933	4.305649081	6.48E-05	0.000402304	1.240413082	NOT
ATP5F1	0.146985218	11.42646531	4.304838197	6.50E-05	0.000403214	1.237760168	NOT
ZNF180	0.16530551	5.093621638	4.303375886	6.53E-05	0.000405028	1.23297667	NOT
LDB3	-0.165256606	4.793080765	-4.301407693	6.57E-05	0.000407554	1.226539645	NOT
HPF1	0.282755585	7.886273798	4.300362239	6.60E-05	0.000408803	1.223121071	NOT
RPIA	0.228948817	6.858253211	4.299254559	6.62E-05	0.000410144	1.219499484	NOT
MELK	0.419970938	4.862912363	4.297659864	6.66E-05	0.000412175	1.214286426	NOT
B4GAT1	-0.267245491	8.660912816	-4.296975405	6.67E-05	0.000412929	1.21204923	NOT
NELL1	-0.607122893	6.302184309	-4.296634206	6.68E-05	0.000413199	1.210934072	Down
CEND1	-0.279335667	6.12130914	-4.29606808	6.69E-05	0.000413787	1.209083869	NOT
SLC22A6	-0.687032075	9.657876743	-4.295727058	6.70E-05	0.000414058	1.207969408	Down
RHBDF2	0.279996307	5.261689401	4.295567881	6.71E-05	0.000414071	1.207449233	NOT
VPS4B	0.27716503	7.739015436	4.29512346	6.72E-05	0.000414488	1.205996956	NOT
MAGIX	-0.143491138	3.915365911	-4.293981996	6.74E-05	0.000415896	1.202267242	NOT
CDC7	0.361033025	4.427615034	4.292782214	6.77E-05	0.000417391	1.198347524	NOT
ZNF264	0.220246712	6.43999837	4.2919602	6.79E-05	0.000418351	1.195662305	NOT
ZIM2	-0.207567676	5.086569905	-4.291298712	6.80E-05	0.000419084	1.193501658	NOT
MGAT4B	0.366255319	7.813763327	4.289723719	6.84E-05	0.00042113	1.188357874	NOT
ESR1	-0.18280635	5.264423788	-4.289073807	6.86E-05	0.000421851	1.186235604	NOT
CPVL	0.57453476	8.37548873	4.288345055	6.87E-05	0.000422687	1.183856078	NOT
KYNU	-0.334643253	7.136754495	-4.286545231	6.92E-05	0.000425076	1.177980169	NOT
SSTR2	-0.360593089	5.080177987	-4.286116576	6.93E-05	0.000425482	1.176580921	NOT
FZD4	-0.253769899	8.017402353	-4.285472769	6.94E-05	0.000426202	1.174479489	NOT
RHD	-0.228200689	4.945623028	-4.283921295	6.98E-05	0.000428247	1.16941604	NOT
ITGAM	0.565231152	4.82554086	4.283386755	6.99E-05	0.000428811	1.167671712	NOT
BAHCC1	-0.195605148	5.808711472	-4.282820292	7.00E-05	0.000429271	1.165823334	NOT
DRAP1	-0.21147809	6.592808394	-4.28277533	7.01E-05	0.000429271	1.165676625	NOT
CCL25	-0.306812419	4.687295025	-4.282557593	7.01E-05	0.000429372	1.164966185	NOT
SEC24D	0.31812503	4.115945548	4.281226309	7.04E-05	0.000431012	1.160622814	NOT
DPAGT1	0.203215882	7.265995094	4.281143439	7.04E-05	0.000431012	1.160352469	NOT
RGS4	0.256803622	4.698251638	4.277502802	7.13E-05	0.000436179	1.148478398	NOT
GPER1	-0.352979657	4.990570531	-4.276950665	7.15E-05	0.000436621	1.146678036	NOT
PEX26	-0.218964792	6.401540462	-4.276908833	7.15E-05	0.000436621	1.146541637	NOT
BAX	0.383469342	6.283925301	4.274691369	7.20E-05	0.000439714	1.139312358	NOT
FNDC3A	0.177944114	6.442663223	4.273376429	7.23E-05	0.000441467	1.135026361	NOT
ALDH7A1	-0.37963081	6.327471782	-4.273207369	7.24E-05	0.000441498	1.134475367	NOT
GPR50	-0.144568593	3.950009346	-4.272935028	7.24E-05	0.000441685	1.133587785	NOT
PRMT8	-0.144367734	4.430781864	-4.27230574	7.26E-05	0.00044241	1.131536992	NOT
ADD2	-0.194724246	5.538090256	-4.271942484	7.27E-05	0.000442735	1.130353244	NOT
PLPP2	0.49560284	4.800951514	4.271489889	7.28E-05	0.000443195	1.128878442	NOT
AFM	-1.096262362	8.036321956	-4.271299351	7.29E-05	0.00044326	1.128257588	Down
TMEM59L	-0.302738519	6.030294321	-4.271102911	7.29E-05	0.000443333	1.127617515	NOT
COL5A2	0.333422242	4.717445025	4.269839087	7.32E-05	0.000445023	1.123499899	NOT
ST3GAL6	-0.275516665	5.127861054	-4.269067622	7.34E-05	0.000445971	1.120986727	NOT
TNFAIP2	0.373264217	6.529217102	4.26819795	7.36E-05	0.00044707	1.11815391	NOT
F12	0.390346433	5.790715075	4.267440058	7.38E-05	0.000448001	1.115685441	NOT
PKP4	-0.325193725	8.460801907	-4.265636947	7.43E-05	0.000450535	1.109813584	NOT
CLIC1	0.484075276	10.08429888	4.265354187	7.43E-05	0.000450679	1.108892888	NOT
GSTA1	-0.934493747	11.89233023	-4.265248811	7.44E-05	0.000450679	1.10854978	Down
ENO3	-0.382361834	5.059000098	-4.264048871	7.47E-05	0.000452298	1.104643053	NOT
GATA4	-0.140457005	4.712398332	-4.263414163	7.48E-05	0.00045305	1.102576819	NOT
SUCLG2	-0.287413591	9.520842904	-4.26316312	7.49E-05	0.00045321	1.101759614	NOT
HTR4	-0.142361106	4.905998055	-4.26234352	7.51E-05	0.000454249	1.099091799	NOT
RFC5	0.221390213	5.450969813	4.259951129	7.57E-05	0.000457736	1.09130603	NOT
CCL8	0.677639053	5.027765368	4.259768951	7.58E-05	0.000457791	1.090713245	Up
CPM	-0.443368412	7.460436494	-4.25850756	7.61E-05	0.000459532	1.086609189	NOT
[truncated: 10,072 more rows]
