# Supplementary material for: Identification of biomarkers for the diagnosis of chronic kidney disease (CKD) with dilated cardiomyopathy (DCM) by bioinformatics analysis and machine learning
Source: Front Genet. 2025 May 30;16:1562891. doi: 10.3389/fgene.2025.1562891 (PMC12162942; doi:10.3389/fgene.2025.1562891)
Supplement: Supplementary file 2 [file DataSheet4.zip › Differentially expressed genes in the DCM training group.csv]

ID	logFC	AveExpr	t	P.Value	adj.P.Val	B	type
SERPINA3	-2.696549587	7.532508233	-21.09576152	9.53E-55	1.88E-50	113.6381693	Down
FREM1	1.078149026	5.416992396	19.68480841	2.05E-50	2.02E-46	103.830861	Up
TUBA3D	-1.024179516	7.499022043	-19.25043248	4.61E-49	3.03E-45	100.7675588	Down
SMOC2	1.279729683	6.862739261	17.7171126	3.14E-44	1.55E-40	89.80795741	Up
HMOX2	-0.634750668	8.688203537	-17.66211554	4.69E-44	1.85E-40	89.41104442	Down
HMGN2	0.609687481	8.956326374	17.2558362	9.26E-43	3.05E-39	86.47179148	Up
SLCO4A1	-1.456782224	6.728753416	-16.69491512	5.79E-41	1.63E-37	82.39490578	Down
ECM2	1.00610275	6.00625908	16.20826193	2.12E-39	5.24E-36	78.84272184	Up
PDE5A	1.108179584	6.299853013	16.06986899	5.92E-39	1.30E-35	77.83040187	Up
SFRP4	1.759870551	4.628125001	15.45075113	5.89E-37	1.16E-33	73.29246389	Up
CD163	-1.595368859	7.679046414	-15.40574694	8.23E-37	1.48E-33	72.96212203	Down
SCN2B	0.965380103	5.933298703	15.24591711	2.70E-36	4.45E-33	71.78854228	Up
MNS1	1.028044458	4.536107979	15.22281996	3.21E-36	4.88E-33	71.61890185	Up
GGT5	-0.833183913	7.065385122	-15.16774258	4.84E-36	6.83E-33	71.21433704	Down
C9orf47	-0.653645952	6.445296671	-15.04350236	1.22E-35	1.61E-32	70.30155608	Down
ZMAT1	0.766110319	6.624294229	14.99829892	1.71E-35	2.11E-32	69.96939526	Up
FCN3	-1.576762213	8.422449575	-14.92575008	2.93E-35	3.41E-32	69.43624625	Down
NRK	1.065200845	5.128119174	14.85761188	4.87E-35	5.35E-32	68.9354631	Up
SDSL	0.774612222	6.348873519	14.83915398	5.59E-35	5.70E-32	68.79979993	Up
CSDC2	-0.756457962	8.828473729	-14.83499337	5.77E-35	5.70E-32	68.76921965	Down
FRZB	1.419833558	5.759401317	14.77754411	8.85E-35	8.32E-32	68.34695964	Up
ITIH5	0.835435483	6.811274523	14.6941165	1.65E-34	1.48E-31	67.73372876	Up
TUBA3E	-0.919696139	4.717987186	-14.49112954	7.47E-34	6.41E-31	66.2416678	Down
LCN6	-0.947649076	5.792940569	-14.45391802	9.85E-34	8.11E-31	65.96815843	Down
FURIN	-0.596369526	6.962749168	-14.35168648	2.11E-33	1.67E-30	65.21679666	Down
AP3M2	0.522097993	6.674831694	14.3462884	2.20E-33	1.67E-30	65.17712559	NOT
LYVE1	-1.514972425	9.336144702	-14.32528358	2.57E-33	1.88E-30	65.02276183	Down
FNDC1	1.019955069	5.257502929	14.2259347	5.38E-33	3.80E-30	64.29272404	Up
SLC16A9	0.903343274	4.056806337	14.19205984	6.92E-33	4.72E-30	64.04383633	Up
ASPN	1.898817436	7.244103554	14.16453862	8.50E-33	5.59E-30	63.84164436	Up
HTRA1	0.555563413	7.515200532	14.08206538	1.57E-32	1.00E-29	63.23581554	NOT
C1QTNF7	0.60871294	3.904100869	14.07389306	1.67E-32	1.03E-29	63.17579088	Up
MATN2	0.897058585	5.737823739	14.05121659	1.97E-32	1.16E-29	63.00924266	Up
GPR4	-0.765188917	6.101514755	-14.04982028	2.00E-32	1.16E-29	62.99898776	Down
LAD1	-0.635103232	5.673031769	-13.9691446	3.64E-32	2.05E-29	62.40655931	Down
ISLR	0.787556564	6.08110126	13.94414413	4.38E-32	2.40E-29	62.22300483	Up
KCNN3	0.692956867	5.897790211	13.79070948	1.37E-31	7.32E-29	61.09686393	Up
LUM	1.230207676	9.429621854	13.70834206	2.53E-31	1.31E-28	60.49263038	Up
BCL6	-0.754739751	8.356961894	-13.61673823	4.99E-31	2.53E-28	59.82092738	Down
TLL2	0.987580657	5.72695712	13.61226661	5.16E-31	2.55E-28	59.78814662	Up
CCND1	0.550458311	8.58548404	13.55481754	7.91E-31	3.81E-28	59.36706903	NOT
NCBP3	0.316126368	7.469802849	13.50788336	1.12E-30	5.27E-28	59.02316492	NOT
HYMAI	0.530230135	7.066855756	13.50302953	1.16E-30	5.34E-28	58.98760463	NOT
PTN	0.963701678	5.553028025	13.48456749	1.33E-30	5.98E-28	58.85235708	Up
TTC3	0.393795303	7.675507116	13.47535624	1.43E-30	6.26E-28	58.78488391	NOT
CFAP70	0.506760266	3.952805036	13.43273916	1.96E-30	8.40E-28	58.47276157	NOT
JAK1	-0.314379777	9.829002984	-13.42124734	2.13E-30	8.91E-28	58.38861161	NOT
TPR	0.276787457	7.583284593	13.41914461	2.16E-30	8.91E-28	58.37321488	NOT
ADAMTS4	-1.343929334	6.150030036	-13.39506473	2.59E-30	1.04E-27	58.1969109	Down
INTU	0.393004033	5.8454137	13.38131886	2.86E-30	1.13E-27	58.09628158	NOT
IFIT2	0.673680504	5.183064364	13.3777882	2.94E-30	1.14E-27	58.0704362	Up
AQP3	-1.055426084	6.609422392	-13.23936436	8.21E-30	3.12E-27	57.05765082	Down
MTCH1	-0.362793515	8.568607405	-13.17274815	1.34E-29	5.01E-27	56.57062854	NOT
TMUB1	-0.409167847	6.935099356	-13.14232287	1.68E-29	6.16E-27	56.34828063	NOT
TMEM189.UBE2V1	-0.377356541	6.949190361	-13.04301257	3.51E-29	1.26E-26	55.62292108	NOT
GARNL3	0.695846049	7.503782455	12.99483442	5.01E-29	1.77E-26	55.27125993	Up
VSIG4	-1.279201357	7.368775947	-12.98925798	5.22E-29	1.81E-26	55.23056656	Down
CDK2	-0.4975381	5.851991354	-12.97249902	5.91E-29	2.01E-26	55.10828302	NOT
NEK1	0.324430248	6.669284445	12.9703464	6.01E-29	2.01E-26	55.09257756	NOT
PLCE1	0.941097784	8.493449709	12.94041446	7.49E-29	2.47E-26	54.87422889	Up
MME	1.099242547	6.278649191	12.91624672	8.96E-29	2.90E-26	54.69797522	Up
BID	-0.474033906	6.516619129	-12.88561099	1.12E-28	3.58E-26	54.4746113	NOT
SZRD1	-0.302996608	8.344739806	-12.87309106	1.23E-28	3.86E-26	54.38334871	NOT
ANPEP	-1.156188204	5.637395164	-12.84182708	1.55E-28	4.79E-26	54.15550435	Down
ITPK1	-0.391004107	7.550556914	-12.83715221	1.61E-28	4.88E-26	54.1214413	NOT
USP11	0.384869549	7.820410441	12.82311087	1.78E-28	5.33E-26	54.01914029	NOT
NPTX2	-0.874394356	5.780745099	-12.78353672	2.39E-28	7.04E-26	53.73089631	Down
PLA2G2A	-1.971397418	8.30645902	-12.77254505	2.59E-28	7.52E-26	53.65085856	Down
C20orf24	-0.273025425	7.377502595	-12.76854064	2.67E-28	7.63E-26	53.62170212	NOT
FAM46B	-0.850600402	6.373162386	-12.73140766	3.51E-28	9.89E-26	53.35139469	Down
C19orf47	-0.369283734	6.857035902	-12.72076244	3.79E-28	1.06E-25	53.27392382	NOT
CCDC113	0.782478306	5.48377043	12.7034448	4.31E-28	1.18E-25	53.1479141	Up
MYH6	-1.531122335	10.43409442	-12.70041895	4.41E-28	1.19E-25	53.12589937	Down
ANP32AP1	0.31647155	9.385139857	12.69466428	4.60E-28	1.23E-25	53.08403313	NOT
ALG3	-0.538497487	7.765983257	-12.67399979	5.35E-28	1.41E-25	52.93371786	NOT
TMTC1	-0.579758521	8.573499231	-12.62431969	7.72E-28	2.01E-25	52.57248787	NOT
LPAR4	0.584366863	4.610143262	12.61773103	8.10E-28	2.08E-25	52.52459686	NOT
PLEKHH2	0.933160333	5.558513663	12.54168636	1.42E-27	3.59E-25	51.97212642	Up
MYH10	0.646974527	7.870105406	12.53534641	1.49E-27	3.71E-25	51.92608948	Up
ARHGAP1	0.467059722	9.535542117	12.51766449	1.69E-27	4.18E-25	51.79771348	NOT
SLC6A1	0.814188589	5.495344286	12.5090407	1.80E-27	4.40E-25	51.73511256	Up
SOX6	0.499326132	6.740626037	12.49628865	1.98E-27	4.75E-25	51.64255686	NOT
BTN3A1	0.629955453	6.240039852	12.49525093	2.00E-27	4.75E-25	51.63502567	Up
SCUBE2	0.785101753	4.577759733	12.49114417	2.06E-27	4.78E-25	51.60522195	Up
CRYM	0.962522695	7.363599473	12.49103702	2.06E-27	4.78E-25	51.60444435	Up
ZDHHC16	-0.426302689	7.860674774	-12.45283061	2.73E-27	6.26E-25	51.3272481	NOT
SORBS2	0.511740797	9.238884961	12.44092398	2.97E-27	6.75E-25	51.24089106	NOT
DTNB	0.364400549	6.532750683	12.42698314	3.30E-27	7.40E-25	51.13979742	NOT
GPRASP1	0.626699087	5.759544624	12.41777694	3.53E-27	7.83E-25	51.07304793	Up
C16orf89	0.725029341	5.537818846	12.39367938	4.21E-27	9.24E-25	50.89836776	Up
PREX2	0.442416023	7.580066846	12.3594003	5.41E-27	1.18E-24	50.64998161	NOT
CRISPLD1	0.810011681	3.972894614	12.35426847	5.62E-27	1.21E-24	50.61280645	Up
STAMBPL1	0.493337513	5.498005943	12.35072684	5.77E-27	1.23E-24	50.58715234	NOT
ST6GALNAC3	-0.677470137	6.455556063	-12.3267374	6.88E-27	1.45E-24	50.41341587	Down
SEMA4B	-0.669276013	6.11817581	-12.32008054	7.22E-27	1.50E-24	50.36521589	Down
DUSP13	-0.681031491	5.534799444	-12.27998921	9.69E-27	1.99E-24	50.07502515	Down
MAGED2	0.408465368	7.324895651	12.22445877	1.46E-26	2.97E-24	49.67336062	NOT
UBR1	0.375955503	7.754993711	12.19375235	1.82E-26	3.68E-24	49.45139579	NOT
PHYHD1	-0.560138942	7.273904748	-12.18977453	1.88E-26	3.75E-24	49.42264915	NOT
IFI44L	1.087886446	6.949518063	12.17410332	2.11E-26	4.16E-24	49.3094145	Up
STK38L	0.527189405	9.873432857	12.16134499	2.31E-26	4.52E-24	49.21724719	NOT
KCND3	-0.534599752	6.96117687	-12.14945281	2.52E-26	4.88E-24	49.13135337	NOT
IL1RL1	-1.703933255	6.185916552	-12.13609878	2.78E-26	5.32E-24	49.03491983	Down
RHBDF2	-0.428816586	4.916067727	-12.13500209	2.80E-26	5.32E-24	49.0270012	NOT
USP4	0.220453798	8.319777828	12.13243274	2.86E-26	5.37E-24	49.00844972	NOT
STAT3	-0.620931729	10.49671382	-12.12760596	2.96E-26	5.51E-24	48.97360103	Down
ADAMTS9	-1.184831173	8.342893593	-12.11678573	3.20E-26	5.91E-24	48.89548987	Down
ANKRD36C	0.518146706	7.816308201	12.08267543	4.11E-26	7.52E-24	48.64933525	NOT
IKBKAP	0.319033754	7.85447259	12.03329325	5.90E-26	1.07E-23	48.29321068	NOT
DZIP3	0.573349184	6.714602347	12.02973727	6.05E-26	1.09E-23	48.26757736	NOT
H2AFZ	-0.551964816	6.481953423	-12.01126115	6.93E-26	1.23E-23	48.13441647	NOT
AOX1	-1.342259427	5.501986125	-12.00580799	7.21E-26	1.27E-23	48.0951223	Down
SLF2	0.35808323	6.257527589	12.00426997	7.29E-26	1.27E-23	48.08404031	NOT
EXT1	0.541633837	7.424805807	11.99645218	7.72E-26	1.34E-23	48.02771483	NOT
EIF4EBP1	-0.478343811	6.072191527	-11.98903695	8.15E-26	1.40E-23	47.97429648	NOT
TPST2	-0.41544017	7.223737312	-11.98796581	8.21E-26	1.40E-23	47.96658065	NOT
APBB3	0.530387688	7.015439393	11.97480688	9.04E-26	1.53E-23	47.87180348	NOT
PTP4A2	-0.361860387	10.66833709	-11.9446358	1.13E-25	1.89E-23	47.65457597	NOT
COL14A1	1.195564071	6.312589001	11.94065621	1.16E-25	1.92E-23	47.62593179	Up
CCND2	0.454316274	10.54209259	11.93556838	1.20E-25	1.98E-23	47.58931367	NOT
KIAA0141	0.392775966	7.955489995	11.91989275	1.35E-25	2.20E-23	47.47651309	NOT
C11orf65	0.411027121	3.86025567	11.89679547	1.60E-25	2.58E-23	47.31036278	NOT
RBPMS2	-0.365388108	10.36802195	-11.88730866	1.71E-25	2.75E-23	47.24213889	NOT
TMEM104	-0.442310261	5.674200878	-11.86247103	2.05E-25	3.27E-23	47.0635743	NOT
USP31	-0.55626673	8.938538143	-11.85913108	2.10E-25	3.32E-23	47.03956844	NOT
LINC00670	0.986412041	5.035446747	11.85484757	2.17E-25	3.40E-23	47.00878291	Up
PITPNM1	-0.442480434	6.97220292	-11.84349025	2.35E-25	3.66E-23	46.92716931	NOT
JTB	-0.343262526	8.079309805	-11.83734376	2.46E-25	3.80E-23	46.88300767	NOT
LCN10	-0.603412524	6.073813883	-11.83257575	2.55E-25	3.90E-23	46.84875355	Down
GLT8D2	0.803298156	7.242019251	11.82970736	2.60E-25	3.95E-23	46.82814802	Up
TRIM8	-0.363824648	8.560205754	-11.8240168	2.71E-25	4.09E-23	46.78727214	NOT
FLII	-0.355350019	8.463667233	-11.81091602	2.98E-25	4.46E-23	46.69318393	NOT
SLC2A1	-0.686385463	8.659634622	-11.78291883	3.66E-25	5.43E-23	46.49218708	Down
C1QTNF2	0.536276332	5.622429668	11.77205167	3.96E-25	5.84E-23	46.41419768	NOT
KIF13A	0.466444249	8.413831242	11.7594255	4.34E-25	6.35E-23	46.32360433	NOT
LIPH	0.70091413	3.880627593	11.74112015	4.96E-25	7.20E-23	46.19230054	Up
ZCCHC5	0.607869413	3.490755324	11.69727643	6.82E-25	9.83E-23	45.87799537	Up
ALOX5AP	-1.04098781	7.425899594	-11.67371913	8.09E-25	1.16E-22	45.7092276	Down
EDNRB	-0.757627564	8.111455728	-11.66974658	8.32E-25	1.18E-22	45.68077526	Down
TEAD2	-0.416873263	6.990508281	-11.66656209	8.52E-25	1.20E-22	45.65796883	NOT
CPQ	0.442481408	7.93174952	11.66024044	8.92E-25	1.25E-22	45.61269908	NOT
SEPN1	-0.395538802	8.214476194	-11.65900245	9.00E-25	1.25E-22	45.60383441	NOT
EVL	0.358089247	6.211047194	11.65801321	9.06E-25	1.25E-22	45.59675108	NOT
SLC39A1	-0.343826824	7.55752775	-11.65538021	9.24E-25	1.27E-22	45.57789843	NOT
LTBP4	0.564739841	8.040805766	11.65242872	9.44E-25	1.29E-22	45.55676651	NOT
ANKRD34C	0.547754946	4.472389668	11.64426066	1.00E-24	1.36E-22	45.49829176	NOT
TGFBR2	-0.317776967	9.659222559	-11.63814659	1.05E-24	1.41E-22	45.45452749	NOT
NECTIN2	-0.336680128	6.077738708	-11.62299414	1.17E-24	1.56E-22	45.34608978	NOT
CYP2J2	0.64434662	8.945055128	11.60734325	1.31E-24	1.73E-22	45.2341192	Up
LOC285847	-1.107647474	9.356386724	-11.60670888	1.31E-24	1.73E-22	45.22958147	Down
ZNF84	0.242478161	6.551592283	11.59812408	1.40E-24	1.83E-22	45.16817921	NOT
PHLDA1	1.043573524	6.377317822	11.56860079	1.73E-24	2.25E-22	44.95709671	Up
ZNF844	0.566744671	5.81783316	11.54856773	2.00E-24	2.59E-22	44.81393848	NOT
FAM89B	-0.350781489	7.673553979	-11.52985014	2.29E-24	2.94E-22	44.68023388	NOT
OGN	1.234050751	7.396258365	11.5283862	2.32E-24	2.95E-22	44.66977876	Up
SUN2	-0.357794109	7.775952105	-11.52757749	2.33E-24	2.95E-22	44.66400331	NOT
CPED1	0.488061769	8.273017969	11.50159162	2.82E-24	3.54E-22	44.47847415	NOT
NT5E	0.664460097	4.728149876	11.49057101	3.05E-24	3.81E-22	44.39982166	Up
SIGLEC9	-0.634001467	4.931872652	-11.48698417	3.13E-24	3.89E-22	44.37422682	Down
BCL2L1	-0.484811134	8.561920908	-11.48254917	3.23E-24	3.99E-22	44.34258236	NOT
CREB5	0.734580481	7.478545094	11.46422177	3.69E-24	4.53E-22	44.21184497	Up
PNISR	0.344397512	8.074099887	11.46129915	3.77E-24	4.59E-22	44.19100134	NOT
NR3C1	0.333129567	7.613760523	11.43447098	4.57E-24	5.54E-22	43.99972815	NOT
GALK1	-0.356095537	5.645484592	-11.43232069	4.65E-24	5.60E-22	43.98440231	NOT
SLC11A1	-0.889796318	5.292999569	-11.40600744	5.62E-24	6.73E-22	43.79691642	Down
DOPEY1	0.356141635	7.149101102	11.39459484	6.10E-24	7.26E-22	43.71563328	NOT
SYNRG	0.212376957	7.841073537	11.39213167	6.21E-24	7.31E-22	43.69809268	NOT
SEZ6L	0.525103649	4.574865705	11.3920425	6.21E-24	7.31E-22	43.69745768	NOT
MARK3	-0.481635138	8.288109791	-11.39008446	6.30E-24	7.37E-22	43.68351495	NOT
ARPC4.TTLL3	0.441061203	6.133735589	11.38729921	6.43E-24	7.47E-22	43.66368281	NOT
ANTXR1	0.567917862	8.207253678	11.36670322	7.46E-24	8.62E-22	43.51706855	NOT
OSMR	-0.73158832	8.29132668	-11.32598201	1.00E-23	1.15E-21	43.22738887	Down
RNASE2	-1.143115278	4.454294612	-11.30573336	1.16E-23	1.32E-21	43.08344422	Down
WDR48	0.314756526	6.753164595	11.30430364	1.17E-23	1.33E-21	43.07328304	NOT
ACVRL1	-0.415143684	7.295955773	-11.29616359	1.24E-23	1.40E-21	43.01543714	NOT
DUS1L	-0.345614047	6.617953145	-11.29473954	1.25E-23	1.41E-21	43.00531845	NOT
MAP3K6	-0.527734283	7.645899792	-11.28572944	1.34E-23	1.49E-21	42.94130435	NOT
TBCEL	0.294964105	8.66841094	11.28110408	1.38E-23	1.53E-21	42.90844764	NOT
FGF14	0.752915699	4.924402555	11.27904484	1.40E-23	1.55E-21	42.89382073	Up
XPO4	0.47795832	7.773668932	11.27186854	1.48E-23	1.62E-21	42.84285252	NOT
SYTL2	0.423833251	4.604428525	11.26999822	1.50E-23	1.63E-21	42.82957028	NOT
WNK3	-0.7358756	3.863368934	-11.24669009	1.77E-23	1.92E-21	42.66409451	Down
TRIL	0.58702847	4.484432292	11.24591236	1.78E-23	1.92E-21	42.65857455	Up
TCN2	-0.59241866	6.636701832	-11.23310311	1.95E-23	2.10E-21	42.56767526	Down
CPE	0.566894936	7.662914069	11.23135526	1.98E-23	2.11E-21	42.55527396	NOT
PRDM5	0.471534311	6.327502095	11.22215213	2.11E-23	2.24E-21	42.48998461	NOT
ATP6V1G2.DDX39B	0.300861415	7.764457018	11.21406122	2.24E-23	2.37E-21	42.4325973	NOT
TSPAN9	0.58435023	7.798175664	11.21226684	2.27E-23	2.38E-21	42.4198716	NOT
GOLIM4	0.324126273	9.51072402	11.20871791	2.33E-23	2.43E-21	42.39470421	NOT
ELK1	-0.345712294	6.230249414	-11.20822538	2.34E-23	2.43E-21	42.39121158	NOT
FGF1	0.73819219	7.845538145	11.19995422	2.48E-23	2.56E-21	42.3325652	Up
PPP3CC	-0.315396352	7.640428495	-11.1960744	2.55E-23	2.62E-21	42.30505945	NOT
CCDC125	0.388722445	6.254855036	11.1942354	2.58E-23	2.64E-21	42.2920229	NOT
MBD2	-0.259588752	8.040668169	-11.18747044	2.71E-23	2.76E-21	42.24407124	NOT
ATG4D	-0.331219305	7.334928199	-11.18265991	2.81E-23	2.84E-21	42.20997778	NOT
DDX60	0.52690867	5.561633727	11.17495985	2.97E-23	2.99E-21	42.15541372	NOT
ADAMTSL3	0.484690869	6.802027284	11.17439342	2.98E-23	2.99E-21	42.15140024	NOT
IFIT3	0.5301679	5.673365726	11.16604782	3.16E-23	3.16E-21	42.09227391	NOT
SPTAN1	0.389404766	9.25376911	11.14228459	3.75E-23	3.72E-21	41.92398295	NOT
C5orf56	0.409841257	6.794234585	11.13238914	4.03E-23	3.98E-21	41.85393212	NOT
HIST1H2AK	0.497018481	5.695859059	11.11835294	4.45E-23	4.38E-21	41.75459754	NOT
LARP6	-0.377607105	8.153239224	-11.11261211	4.64E-23	4.54E-21	41.7139793	NOT
FCER1A	0.46106484	4.114068263	11.10193946	5.01E-23	4.85E-21	41.63848225	NOT
SLC36A4	-0.658770702	6.014045415	-11.10190947	5.01E-23	4.85E-21	41.63827011	Down
ARRDC3	0.676069981	8.413996172	11.08080198	5.83E-23	5.62E-21	41.48901691	Up
RICTOR	0.420494421	8.59833981	11.05968124	6.78E-23	6.50E-21	41.33974859	NOT
ANKMY2	0.529156389	7.314538346	11.05831122	6.85E-23	6.54E-21	41.33006886	NOT
PAFAH2	0.448258595	6.498355919	11.05277721	7.13E-23	6.77E-21	41.29097233	NOT
IL15RA	-0.464186335	6.76230029	-11.05154602	7.19E-23	6.79E-21	41.28227499	NOT
ZBTB7B	-0.28051836	6.128041022	-11.03807836	7.92E-23	7.45E-21	41.18715466	NOT
XAF1	0.543173846	7.790013061	11.03437719	8.13E-23	7.56E-21	41.16101945	NOT
MPHOSPH8	0.307982728	7.219959418	11.03432141	8.13E-23	7.56E-21	41.16062564	NOT
PLXNB1	-0.413337234	6.256998323	-11.03405181	8.15E-23	7.56E-21	41.15872202	NOT
PPWD1	0.26856921	7.896875296	11.03092664	8.33E-23	7.69E-21	41.13665621	NOT
PTPRU	-0.470524728	6.26772899	-11.02548837	8.66E-23	7.94E-21	41.0982626	NOT
HLTF	0.499583801	7.459568179	11.02515722	8.68E-23	7.94E-21	41.09592491	NOT
NAP1L3	1.020894781	5.436199766	11.01088541	9.62E-23	8.76E-21	40.99519356	Up
NAMPT	-0.611791607	10.24710826	-11.00827409	9.80E-23	8.88E-21	40.97676665	Down
TESK1	-0.348669086	7.603636169	-10.99701578	1.06E-22	9.58E-21	40.89733609	NOT
AMY2B	0.496690463	6.930029501	10.99586699	1.07E-22	9.62E-21	40.88923236	NOT
TSPAN14	-0.348235161	7.902541188	-10.99459055	1.08E-22	9.66E-21	40.88022845	NOT
MSH3	0.276158896	7.421774432	10.99166013	1.10E-22	9.82E-21	40.85955856	NOT
HPCAL1	-0.3177203	7.004027083	-10.97641417	1.23E-22	1.09E-20	40.75204562	NOT
OLFML1	0.833256087	5.638051058	10.9692299	1.30E-22	1.14E-20	40.70139755	Up
BACH2	0.429388765	5.021296926	10.95284991	1.46E-22	1.28E-20	40.58595656	NOT
PPM1G	-0.288113888	6.764149141	-10.94882691	1.50E-22	1.31E-20	40.55761125	NOT
PCCB	0.522269596	8.829475096	10.94210583	1.57E-22	1.37E-20	40.51026254	NOT
TAOK1	0.183345166	8.795935709	10.93870846	1.61E-22	1.40E-20	40.48633184	NOT
GPRASP2	0.510608634	5.726406526	10.93322189	1.68E-22	1.45E-20	40.44768969	NOT
LRP10	-0.375621439	8.000932877	-10.92965394	1.72E-22	1.48E-20	40.4225634	NOT
SMPD4	-0.343555199	7.711853743	-10.92177192	1.82E-22	1.55E-20	40.36706494	NOT
KLHL13	0.692198541	5.629267441	10.91715818	1.88E-22	1.60E-20	40.33458434	Up
MTURN	0.472517866	6.382627969	10.91096389	1.96E-22	1.67E-20	40.29098287	NOT
CSNK1G2	-0.283409852	7.25936666	-10.90773321	2.01E-22	1.70E-20	40.26824509	NOT
C15orf59	-0.685397251	7.51190262	-10.90694424	2.02E-22	1.70E-20	40.26269257	Down
CD59	-0.258784449	10.73262534	-10.89904444	2.14E-22	1.79E-20	40.20710246	NOT
GALNT11	0.344050728	7.115815753	10.89242435	2.24E-22	1.87E-20	40.16052663	NOT
CTSK	0.746352497	6.737268502	10.89162302	2.25E-22	1.87E-20	40.15488941	Up
NID1	-0.563967824	8.997160824	-10.88768699	2.32E-22	1.92E-20	40.12720188	NOT
TMED4	0.255578891	9.665574329	10.8866583	2.34E-22	1.92E-20	40.11996616	NOT
RANBP17	0.529376901	5.296785799	10.88503163	2.36E-22	1.94E-20	40.10852472	NOT
C1QTNF1	-0.964888272	8.623417016	-10.88307324	2.40E-22	1.96E-20	40.09475074	Down
MPP3	-0.676013259	7.831590261	-10.86973657	2.64E-22	2.14E-20	40.00096895	Down
OSBPL11	-0.349207248	6.897192795	-10.86278358	2.77E-22	2.24E-20	39.95208973	NOT
MEOX2	0.53474727	7.144805831	10.86072396	2.81E-22	2.27E-20	39.93761251	NOT
ALOX5	-0.749557153	6.210271328	-10.85769094	2.87E-22	2.31E-20	39.91629463	Down
PRDX6	-0.399230823	10.19766885	-10.85402309	2.95E-22	2.36E-20	39.89051708	NOT
DST	0.27544753	9.97340359	10.85188386	2.99E-22	2.38E-20	39.87548387	NOT
KPNA2	-0.551147697	8.126616681	-10.85037191	3.03E-22	2.40E-20	39.86485925	NOT
FAM189B	-0.325121456	5.656045457	-10.84596797	3.12E-22	2.47E-20	39.833915	NOT
WBP1	0.297105383	8.010031711	10.8392105	3.28E-22	2.58E-20	39.78644095	NOT
ACE	0.335029945	4.933323253	10.83449449	3.39E-22	2.66E-20	39.75331413	NOT
MDH1B	0.446938494	4.118129846	10.82429747	3.64E-22	2.84E-20	39.6817016	NOT
FAM58A	-0.466096627	6.001445174	-10.81426413	3.91E-22	3.04E-20	39.61125819	NOT
SLC27A4	-0.415429371	6.305444009	-10.80792608	4.09E-22	3.17E-20	39.56676927	NOT
LAMA4	0.530366395	8.263140578	10.78020677	4.99E-22	3.85E-20	39.37228972	NOT
FCER1G	-1.010882962	6.972674497	-10.77438592	5.20E-22	3.99E-20	39.33146953	Down
MTRF1L	-0.23892344	7.439918502	-10.76577858	5.52E-22	4.23E-20	39.27112064	NOT
MT1X	-0.985265005	9.258512916	-10.75878857	5.81E-22	4.43E-20	39.22212214	Down
CDC42EP4	-0.458581157	6.299024023	-10.75774363	5.85E-22	4.44E-20	39.21479814	NOT
TRIM47	-0.343448094	5.97154441	-10.74904074	6.22E-22	4.71E-20	39.153808	NOT
AGFG1	-0.250821389	9.887863172	-10.74081501	6.60E-22	4.97E-20	39.09617554	NOT
ACKR4	0.654945599	4.68291293	10.73690323	6.78E-22	5.09E-20	39.06877295	Up
KIDINS220	0.328300652	8.71331333	10.73205456	7.02E-22	5.25E-20	39.03481149	NOT
USP22	0.255927464	8.694102778	10.73120709	7.06E-22	5.26E-20	39.02887606	NOT
CAMKMT	-0.350891383	6.330278652	-10.73071202	7.09E-22	5.26E-20	39.02540879	NOT
FAM102A	0.431895519	6.66404596	10.72423735	7.42E-22	5.49E-20	38.98006744	NOT
DPT	0.825248935	8.238800502	10.70940228	8.25E-22	6.08E-20	38.87621084	Up
RNF10	-0.230933971	8.853144888	-10.70697699	8.39E-22	6.16E-20	38.85923624	NOT
TEAD4	-0.622949812	5.941421916	-10.70535484	8.49E-22	6.21E-20	38.84788339	Down
C19orf12	-0.340180254	6.849997637	-10.67825204	1.03E-21	7.50E-20	38.65828009	NOT
SNCA	0.745202478	7.135706053	10.67157675	1.08E-21	7.83E-20	38.61160451	Up
HHAT	0.42049682	4.752710742	10.66508401	1.13E-21	8.17E-20	38.56621412	NOT
KIAA0040	-0.577849223	6.958393002	-10.66069394	1.16E-21	8.40E-20	38.53552829	NOT
SULF1	0.813767004	6.893566936	10.6477654	1.28E-21	9.17E-20	38.44518275	Up
C1orf162	-0.852528987	7.179180017	-10.63974888	1.35E-21	9.66E-20	38.38918	Down
MFAP4	0.865616085	7.836165813	10.63942704	1.35E-21	9.66E-20	38.38693196	Up
ZNF780B	0.429342773	7.709665389	10.63213343	1.43E-21	1.01E-19	38.33599135	NOT
OGDHL	0.655562596	5.346729441	10.63155668	1.43E-21	1.01E-19	38.33196365	Up
LTBP3	0.387328497	7.295312901	10.63140776	1.43E-21	1.01E-19	38.33092373	NOT
SPEF2	0.220760391	3.450814517	10.62779493	1.47E-21	1.03E-19	38.30569533	NOT
RGS4	1.004166053	4.778950358	10.62380665	1.51E-21	1.06E-19	38.27784829	Up
STEAP3	-0.542077951	5.704212215	-10.59513736	1.85E-21	1.29E-19	38.07777027	NOT
CYP11A1	0.343597358	4.251372973	10.5868499	1.97E-21	1.37E-19	38.01996546	NOT
TMIGD3	-0.754675848	5.03754162	-10.57777121	2.10E-21	1.45E-19	37.95665835	Down
ADGRG1	-0.489523615	7.208367073	-10.57289307	2.17E-21	1.50E-19	37.92264944	NOT
TTLL12	-0.319548425	6.364849988	-10.56167104	2.35E-21	1.62E-19	37.84443195	NOT
MXRA5	1.234802136	7.188274039	10.55233905	2.51E-21	1.72E-19	37.77940832	Up
ZNF483	0.569630457	5.265676982	10.53432831	2.85E-21	1.95E-19	37.65396485	NOT
LRRC8A	-0.506571239	7.613563219	-10.52414345	3.06E-21	2.09E-19	37.58305867	NOT
ANP32A	0.312013588	8.590580909	10.51848661	3.19E-21	2.16E-19	37.54368579	NOT
S100A9	-0.792589893	6.400312705	-10.51539731	3.26E-21	2.20E-19	37.52218644	Down
BOC	0.485306623	5.361883376	10.5129845	3.31E-21	2.23E-19	37.50539644	NOT
ZMYM4	0.211632888	8.474672247	10.50028028	3.62E-21	2.43E-19	37.4170122	NOT
BLM	-0.752365393	5.785315122	-10.49252672	3.83E-21	2.56E-19	37.36308724	Down
FZD7	0.615152069	6.581382381	10.49082035	3.87E-21	2.58E-19	37.35122139	Up
THOC5	-0.367389133	7.349292915	-10.48663304	3.99E-21	2.65E-19	37.32210615	NOT
GPX3	-0.311945075	11.05095912	-10.47712394	4.27E-21	2.83E-19	37.25600144	NOT
ARRDC1	-0.290050962	6.1501816	-10.47585999	4.30E-21	2.84E-19	37.2472163	NOT
IFRD2	-0.342510524	5.569724479	-10.45938724	4.83E-21	3.18E-19	37.13275332	NOT
LPCAT3	-0.553567956	9.28428036	-10.4587058	4.86E-21	3.19E-19	37.12801949	NOT
THAP9.AS1	0.229170309	9.904906137	10.44713829	5.27E-21	3.45E-19	37.04767834	NOT
GTF3A	-0.34485643	8.848280659	-10.44330325	5.41E-21	3.53E-19	37.02104887	NOT
EPHX2	0.723376911	5.801286082	10.42403784	6.20E-21	4.03E-19	36.88732402	Up
AZIN2	0.473150644	5.236809501	10.42300845	6.24E-21	4.04E-19	36.88018113	NOT
ADAM15	-0.383850322	7.352950583	-10.41813827	6.46E-21	4.17E-19	36.8463904	NOT
TFCP2	0.273351843	6.952513813	10.41599736	6.56E-21	4.22E-19	36.83153776	NOT
CSRNP3	0.549761879	5.713366274	10.40297124	7.19E-21	4.61E-19	36.74119072	NOT
TAF1	0.218876431	7.114100533	10.40040385	7.32E-21	4.68E-19	36.72338816	NOT
EPHA3	0.547817321	6.389004194	10.3911814	7.81E-21	4.98E-19	36.65945086	NOT
CYP4B1	-1.412903282	7.181784367	-10.3747667	8.77E-21	5.57E-19	36.5456982	Down
KLC2	-0.34394809	6.934029192	-10.353776	1.02E-20	6.43E-19	36.40032248	NOT
SVIL	0.381326195	10.05616093	10.35302459	1.02E-20	6.45E-19	36.39512021	NOT
C20orf166.AS1	0.625916221	6.730065731	10.34730895	1.06E-20	6.68E-19	36.35555347	Up
NT5DC2	-0.529275046	8.457294338	-10.34709821	1.06E-20	6.68E-19	36.3540948	NOT
TLDC2	-0.35295748	6.174181871	-10.34567361	1.08E-20	6.72E-19	36.34423416	NOT
SCAF11	0.24253786	8.044660623	10.34160901	1.11E-20	6.89E-19	36.31610284	NOT
MCFD2	-0.373040331	8.245943861	-10.34129252	1.11E-20	6.89E-19	36.31391253	NOT
PKN3	-0.28993687	5.752485777	-10.33749706	1.14E-20	7.05E-19	36.28764758	NOT
ADAMTS15	-0.659738441	6.141600892	-10.33186142	1.19E-20	7.32E-19	36.24865447	Down
OVCH1	-0.333947728	3.21703109	-10.32687291	1.23E-20	7.55E-19	36.21414487	NOT
ZC3H13	0.257339725	7.44895383	10.32536264	1.24E-20	7.60E-19	36.20369818	NOT
RORA	0.326810363	7.435066504	10.32518122	1.24E-20	7.60E-19	36.20244335	NOT
ECRP	-0.820142486	4.576948251	-10.30697023	1.41E-20	8.60E-19	36.07651838	Down
WIZ	-0.283981574	5.409558481	-10.30596979	1.42E-20	8.64E-19	36.06960273	NOT
ATM	0.294261105	7.443548841	10.30092168	1.47E-20	8.91E-19	36.03471076	NOT
KIAA1429	0.23862213	7.522447678	10.30066953	1.47E-20	8.91E-19	36.03296808	NOT
NPR3	1.003538769	7.659298078	10.29399483	1.55E-20	9.31E-19	35.98684272	Up
METTL7B	-1.107302577	7.499144071	-10.28892453	1.60E-20	9.62E-19	35.9518114	Down
VPS8	0.493026895	7.870697967	10.28587015	1.64E-20	9.79E-19	35.93071114	NOT
MID1IP1	-0.620779682	6.897332665	-10.28493846	1.65E-20	9.83E-19	35.92427529	Down
TMEM71	0.887983546	8.027674472	10.27930446	1.71E-20	1.02E-18	35.88536138	Up
SNAP47	0.337238259	5.842936946	10.26997455	1.83E-20	1.08E-18	35.82093619	NOT
SLC29A2	-0.427528694	6.792864661	-10.26956292	1.83E-20	1.08E-18	35.8180942	NOT
ANOS1	0.679150077	6.071164311	10.26615826	1.88E-20	1.11E-18	35.79458962	Up
LAPTM5	-0.86586073	8.105666484	-10.26458714	1.90E-20	1.12E-18	35.78374403	Down
SEMA6B	-0.487215685	5.414793312	-10.26016369	1.96E-20	1.15E-18	35.75321166	NOT
ABCG2	0.683101495	4.921234923	10.25849763	1.98E-20	1.16E-18	35.74171303	Up
ZFP90	0.264160907	5.777136403	10.24962692	2.11E-20	1.23E-18	35.6805011	NOT
PHLDB2	0.537566248	8.719860446	10.24686741	2.15E-20	1.25E-18	35.661463	NOT
ALMS1	0.303727833	6.579586833	10.24258815	2.22E-20	1.28E-18	35.63194354	NOT
POLH	0.227149595	6.803121901	10.24067723	2.25E-20	1.30E-18	35.61876283	NOT
SAMD9L	0.579239342	7.012742402	10.23729968	2.30E-20	1.32E-18	35.59546814	NOT
PI16	1.061176649	6.785607212	10.21405203	2.71E-20	1.55E-18	35.43520358	Up
PRRT2	0.370544765	5.601312324	10.21271372	2.73E-20	1.56E-18	35.42598139	NOT
LIN7A	-0.443252647	6.621158705	-10.2006637	2.97E-20	1.70E-18	35.34296498	NOT
CCNG1	-0.363003649	9.498562255	-10.19646224	3.06E-20	1.74E-18	35.31402794	NOT
ZSCAN18	0.256490283	6.226585757	10.19584516	3.07E-20	1.74E-18	35.30977821	NOT
GPATCH4	-0.256853089	6.497885534	-10.19027225	3.19E-20	1.81E-18	35.27140268	NOT
PAPD4	0.222197617	8.189029506	10.1851926	3.31E-20	1.87E-18	35.23643026	NOT
KCNJ11	-0.418142406	5.065918859	-10.17716643	3.50E-20	1.97E-18	35.18118412	NOT
NUP62CL	0.308773084	3.467600454	10.17371894	3.59E-20	2.01E-18	35.1574589	NOT
ATN1	-0.289206655	7.655442433	-10.17365954	3.59E-20	2.01E-18	35.15705014	NOT
HIVEP3	-0.398480862	5.077890684	-10.17327641	3.60E-20	2.01E-18	35.15441365	NOT
GNMT	-0.717731956	4.321703014	-10.16851089	3.72E-20	2.07E-18	35.12162311	Down
NHLRC3	0.347549987	5.939823425	10.16675447	3.76E-20	2.09E-18	35.1095389	NOT
TRAK1	0.365623813	8.64116473	10.16420631	3.83E-20	2.12E-18	35.09200883	NOT
ATP6V0C	-0.210023781	10.03767116	-10.15835223	3.99E-20	2.20E-18	35.05174166	NOT
NTM	0.510355186	4.890751687	10.15591924	4.06E-20	2.23E-18	35.03500875	NOT
CHAC2	-0.57090315	4.729594913	-10.14659743	4.33E-20	2.38E-18	34.97091129	NOT
BOP1	-0.300058583	6.293413896	-10.14255931	4.46E-20	2.44E-18	34.94315135	NOT
NIN	0.310526503	7.102348691	10.14049142	4.52E-20	2.47E-18	34.92893724	NOT
PARP6	-0.253342032	8.255758232	-10.13728746	4.62E-20	2.52E-18	34.90691619	NOT
PRMT2	0.328259891	6.411396427	10.13693147	4.64E-20	2.52E-18	34.90446955	NOT
UBA7	0.437359824	6.594115772	10.11894407	5.25E-20	2.84E-18	34.78088827	NOT
PLIN2	-0.873771238	8.095709245	-10.11788888	5.29E-20	2.86E-18	34.7736411	Down
AMD1	-0.419407256	8.438060451	-10.11210397	5.51E-20	2.97E-18	34.73391437	NOT
ALPL	-0.540016014	6.534701837	-10.10824721	5.66E-20	3.04E-18	34.70743343	NOT
BEX1	0.918735342	5.193205327	10.09625247	6.15E-20	3.29E-18	34.62509935	Up
ATXN7L3	-0.309120126	5.584720318	-10.09331653	6.28E-20	3.35E-18	34.60495192	NOT
ZNF512	0.285915311	7.010393232	10.09328558	6.28E-20	3.35E-18	34.60473954	NOT
NCOA2	0.307625737	7.716138244	10.08369092	6.72E-20	3.57E-18	34.53891242	NOT
WASF1	-0.509799446	4.073658133	-10.08337143	6.73E-20	3.57E-18	34.53672079	NOT
JAM3	0.317994933	7.861039341	10.07751864	7.01E-20	3.70E-18	34.49657752	NOT
FTO	0.224068137	8.342631424	10.06662747	7.56E-20	3.98E-18	34.42189932	NOT
FAM179B	0.309874163	7.588261924	10.04764438	8.63E-20	4.53E-18	34.29180678	NOT
OXER1	0.305226771	5.088452051	10.04183304	8.99E-20	4.71E-18	34.25199918	NOT
C1orf105	-0.963992576	4.968177021	-10.0413639	9.02E-20	4.71E-18	34.24878591	Down
GFM2	0.324129816	7.45507345	10.03885312	9.18E-20	4.78E-18	34.23159001	NOT
EIF4G1	-0.293296728	8.344396476	-10.038489	9.20E-20	4.78E-18	34.22909632	NOT
FBXL2	0.403702023	5.311581749	10.03703142	9.29E-20	4.82E-18	34.21911446	NOT
EDEM2	-0.389126698	6.295980864	-10.03638096	9.33E-20	4.83E-18	34.21466006	NOT
ZMYND12	0.436993323	4.599184996	10.03269914	9.58E-20	4.94E-18	34.18944899	NOT
PLP2	-0.6056355	9.181672446	-10.02354179	1.02E-19	5.25E-18	34.12675918	Down
SSPN	0.451526711	8.435174004	10.01671584	1.07E-19	5.49E-18	34.08004341	NOT
FMO4	0.683373802	6.811570925	10.01401786	1.09E-19	5.58E-18	34.06158207	Up
CCDC168	0.444884476	3.686095976	10.00349357	1.17E-19	5.99E-18	33.98958547	NOT
C10orf54	-0.40528863	6.605753719	-9.996595538	1.23E-19	6.27E-18	33.94241125	NOT
HNRNPAB	-0.323723051	9.82644353	-9.995704669	1.24E-19	6.29E-18	33.93631965	NOT
CD109	-0.456189749	6.595214401	-9.993972813	1.25E-19	6.35E-18	33.92447812	NOT
IL1R2	-1.042817177	5.464790114	-9.990212369	1.29E-19	6.50E-18	33.89876875	Down
RNPC3	0.3630489	7.172449083	9.98961635	1.29E-19	6.51E-18	33.89469422	NOT
MOXD1	0.820427057	5.919796695	9.989015775	1.30E-19	6.52E-18	33.89058864	Up
FTSJ1	-0.341905437	6.067318732	-9.984768751	1.34E-19	6.70E-18	33.86155822	NOT
ZEB1	0.21979148	9.126921386	9.979754498	1.38E-19	6.92E-18	33.82728931	NOT
HSPB2.C11orf52	-0.395474943	5.67411142	-9.976238203	1.42E-19	7.07E-18	33.8032617	NOT
EXOC6B	0.37391661	9.807457569	9.973049305	1.45E-19	7.21E-18	33.78147398	NOT
MTHFD2	-0.621164964	7.662045856	-9.946371661	1.74E-19	8.65E-18	33.59930406	Down
UNC80	0.310808726	3.931351267	9.944259575	1.77E-19	8.76E-18	33.58488932	NOT
NAA10	-0.282860458	7.916901518	-9.935205148	1.88E-19	9.30E-18	33.52310691	NOT
PGBD3	0.228177724	7.236216339	9.932669917	1.92E-19	9.44E-18	33.50581166	NOT
NACC1	-0.396247901	7.562285459	-9.928097546	1.98E-19	9.72E-18	33.47462332	NOT
ENTPD6	-0.368058708	7.674062927	-9.923786054	2.04E-19	9.99E-18	33.44521937	NOT
TFE3	-0.382398516	7.278127634	-9.912486446	2.20E-19	1.08E-17	33.36817994	NOT
TSPAN1	-0.304290024	4.631651673	-9.901328876	2.38E-19	1.16E-17	33.29214135	NOT
DUSP7	-0.372095993	8.305951048	-9.894699442	2.49E-19	1.21E-17	33.2469772	NOT
MCOLN1	-0.319459183	7.793361826	-9.889881444	2.58E-19	1.25E-17	33.21416095	NOT
GAB3	0.499591765	7.521640464	9.881139053	2.74E-19	1.33E-17	33.1546304	NOT
NAALADL2	0.408618983	5.272981314	9.879186293	2.77E-19	1.34E-17	33.14133597	NOT
TMEM70	-0.476519716	6.202496943	-9.875852961	2.84E-19	1.37E-17	33.1186449	NOT
ORMDL2	-0.453329891	7.600097849	-9.871110267	2.93E-19	1.41E-17	33.08636484	NOT
CXorf23	0.284174488	6.015844076	9.869324503	2.97E-19	1.42E-17	33.07421198	NOT
TNIP2	-0.340453725	5.687739431	-9.867770148	3.00E-19	1.44E-17	33.06363463	NOT
UBE2H	0.355745408	9.112047252	9.866449091	3.03E-19	1.45E-17	33.05464537	NOT
RGS11	0.39769626	4.965718122	9.860587728	3.16E-19	1.50E-17	33.01476667	NOT
DTX2P1.UPK3BP1.PMS2P11	0.261780943	8.79294549	9.85900458	3.19E-19	1.51E-17	33.00399702	NOT
CASD1	0.264090153	8.043052635	9.847772048	3.45E-19	1.63E-17	32.92760466	NOT
COL21A1	0.456734401	5.757770508	9.845228024	3.51E-19	1.66E-17	32.91030739	NOT
RANGAP1	-0.371571101	7.127669585	-9.842913795	3.56E-19	1.68E-17	32.89457402	NOT
ATG9A	-0.248803888	7.875530003	-9.832213161	3.84E-19	1.81E-17	32.8218438	NOT
NECTIN1	-0.410949018	5.226361843	-9.828867498	3.93E-19	1.84E-17	32.79911017	NOT
RBM5	0.249285923	8.44411113	9.825270692	4.03E-19	1.88E-17	32.77467335	NOT
IRAK1	-0.315380687	5.955180672	-9.824817173	4.04E-19	1.89E-17	32.77159237	NOT
KCMF1	-0.178076073	9.499424238	-9.820580611	4.16E-19	1.93E-17	32.74281394	NOT
BCR	-0.245144423	5.351727365	-9.820458824	4.16E-19	1.93E-17	32.74198673	NOT
BBOF1	0.308062906	6.788165593	9.809836503	4.48E-19	2.08E-17	32.66985199	NOT
GVINP1	0.418096882	4.842470758	9.809084368	4.50E-19	2.08E-17	32.66474548	NOT
MPDU1	-0.41879325	7.469397008	-9.80408177	4.66E-19	2.15E-17	32.63078495	NOT
PCOLCE2	0.488222863	7.252518978	9.803356754	4.68E-19	2.16E-17	32.62586367	NOT
ATG14	0.344985327	7.155334781	9.794233227	4.99E-19	2.29E-17	32.56394687	NOT
RNF41	-0.261380305	7.245139529	-9.792760484	5.04E-19	2.31E-17	32.5539542	NOT
VIPAS39	0.271524965	7.144996918	9.777501821	5.60E-19	2.56E-17	32.45045721	NOT
STX16	0.263162648	7.60464667	9.759632157	6.33E-19	2.89E-17	32.32932995	NOT
SLC36A1	-0.443159762	6.369409813	-9.758234294	6.39E-19	2.91E-17	32.31985836	NOT
RNF126	-0.278116624	7.138488074	-9.744879457	7.00E-19	3.18E-17	32.22939575	NOT
ZNF610	0.446050683	5.356956557	9.740957121	7.19E-19	3.26E-17	32.20283594	NOT
PHKG2	-0.269643654	6.758046781	-9.733360498	7.58E-19	3.43E-17	32.15140789	NOT
RXRA	-0.310636097	7.419355662	-9.731410972	7.68E-19	3.46E-17	32.13821241	NOT
PTGFRN	0.490834415	8.657571196	9.718935622	8.37E-19	3.77E-17	32.05379687	NOT
SEMA3F	-0.362789207	5.650345314	-9.714626146	8.62E-19	3.87E-17	32.02464631	NOT
FAM212B	-0.427962452	5.83113195	-9.712316354	8.76E-19	3.92E-17	32.0090243	NOT
NOP2	-0.39615809	6.31539148	-9.707242964	9.07E-19	4.05E-17	31.97471616	NOT
PREX1	-0.401862107	6.407216647	-9.704600893	9.24E-19	4.12E-17	31.9568523	NOT
GNA14	0.597528347	4.759521129	9.701476016	9.44E-19	4.20E-17	31.93572651	Up
HERC6	0.61693205	6.7294687	9.700837465	9.48E-19	4.21E-17	31.9314099	Up
CLASP1	0.279081882	9.54973225	9.699198941	9.58E-19	4.25E-17	31.92033399	NOT
TBC1D1	-0.212142627	8.922872114	-9.69445531	9.90E-19	4.38E-17	31.88827269	NOT
AKAP13	0.285701624	9.592831288	9.689357405	1.03E-18	4.52E-17	31.85382385	NOT
MGST1	-1.202931793	7.385931788	-9.678132755	1.11E-18	4.87E-17	31.77799912	Down
TUBA3C	-0.331282982	5.097307367	-9.6743466	1.14E-18	4.99E-17	31.75243077	NOT
ATP1A1	-0.463343829	10.76400796	-9.672830451	1.15E-18	5.03E-17	31.74219315	NOT
GSK3A	-0.287483129	8.249007569	-9.669224964	1.18E-18	5.15E-17	31.71785007	NOT
MAPK10	0.622247171	5.977627619	9.668109715	1.19E-18	5.17E-17	31.710321	Up
CFAP61	0.689208985	7.850531609	9.652183216	1.32E-18	5.76E-17	31.60283866	Up
JAK2	0.633264792	8.055317583	9.650997045	1.33E-18	5.77E-17	31.59483644	Up
DAZAP1	-0.258749937	6.920410882	-9.6509796	1.33E-18	5.77E-17	31.59471875	NOT
INTS2	0.275043668	7.076155389	9.650880475	1.33E-18	5.77E-17	31.59405005	NOT
FLJ23867	-0.472361965	7.388590917	-9.65002113	1.34E-18	5.79E-17	31.58825295	NOT
YPEL2	0.444490957	8.019655999	9.644149157	1.40E-18	6.02E-17	31.54864646	NOT
LRRC17	0.787514076	4.844784608	9.64274131	1.41E-18	6.06E-17	31.53915195	Up
ENAM	0.819058708	6.320889359	9.640480487	1.43E-18	6.14E-17	31.52390615	Up
FPR1	-0.678238289	5.023650957	-9.637360725	1.46E-18	6.26E-17	31.50287047	Down
FAM58DP	-0.400024693	7.026666023	-9.636870406	1.47E-18	6.27E-17	31.49956463	NOT
RNF20	0.312245394	7.245265565	9.635523177	1.48E-18	6.31E-17	31.49048166	NOT
ANKRD2	-1.013023987	9.445753168	-9.629398523	1.55E-18	6.57E-17	31.44919592	Down
ATF4	-0.323994944	8.382099893	-9.628344106	1.56E-18	6.60E-17	31.44208925	NOT
SCYL1	-0.200629089	8.706485843	-9.627999339	1.56E-18	6.60E-17	31.43976562	NOT
LRRCC1	0.403328578	5.399514927	9.624913926	1.59E-18	6.73E-17	31.41897233	NOT
ESR1	0.227019456	4.251722976	9.609196505	1.78E-18	7.48E-17	31.31309069	NOT
CHDH	-0.70847272	5.133016555	-9.606310909	1.81E-18	7.61E-17	31.29365922	Down
SPTBN1	0.237806605	10.76100809	9.588709601	2.04E-18	8.57E-17	31.17518385	NOT
SVEP1	0.766863284	6.625546178	9.585572162	2.09E-18	8.73E-17	31.15407481	Up
NF2	-0.39939421	7.680563816	-9.58010585	2.17E-18	9.05E-17	31.11730352	NOT
LTBP1	0.353500854	9.163646254	9.576259636	2.22E-18	9.26E-17	31.09143556	NOT
SMCHD1	0.231305846	8.123669361	9.576139726	2.23E-18	9.26E-17	31.09062917	NOT
DMC1	0.26234627	2.937306691	9.573370378	2.27E-18	9.41E-17	31.07200645	NOT
ANKRD29	0.555163929	5.782808988	9.572233344	2.29E-18	9.47E-17	31.064361	NOT
ARGLU1	0.279610822	8.285279712	9.55747161	2.53E-18	1.04E-16	30.96513617	NOT
SLC31A2	-0.404983068	6.882896617	-9.555610088	2.56E-18	1.06E-16	30.9526279	NOT
IFITM2	-0.504418139	8.432153718	-9.555164392	2.57E-18	1.06E-16	30.94963325	NOT
ANKRD36	0.414227857	7.040406138	9.553872896	2.59E-18	1.06E-16	30.94095594	NOT
GLUL	-0.378701091	9.751684869	-9.553293111	2.60E-18	1.07E-16	30.93706064	NOT
TMEM261	0.249735413	9.184072973	9.540930325	2.83E-18	1.16E-16	30.85402384	NOT
ZNF441	0.386650413	4.542649271	9.538397097	2.88E-18	1.18E-16	30.8370144	NOT
ST3GAL1	-0.353528143	9.199537414	-9.535491664	2.94E-18	1.20E-16	30.81750805	NOT
DOCK1	0.24836799	7.368001982	9.532113174	3.01E-18	1.22E-16	30.79482878	NOT
ECE2	-0.238408673	4.74531147	-9.529444254	3.06E-18	1.24E-16	30.77691507	NOT
EFHC1	0.379062797	5.913384029	9.527488319	3.10E-18	1.26E-16	30.76378819	NOT
EFNB1	-0.319258242	6.549142068	-9.523344182	3.19E-18	1.29E-16	30.73597929	NOT
PKD2	0.286064081	7.321646829	9.519351277	3.28E-18	1.32E-16	30.70918991	NOT
IL18R1	-0.616145762	4.573259633	-9.511926221	3.45E-18	1.39E-16	30.65938568	Down
DYNC1LI2	0.224738223	8.232471222	9.50953239	3.51E-18	1.41E-16	30.64333225	NOT
TINF2	-0.25510323	7.356535135	-9.505677847	3.60E-18	1.44E-16	30.61748654	NOT
PLSCR3	-0.260140841	6.860509781	-9.497640321	3.80E-18	1.52E-16	30.56360673	NOT
ZNF462	0.320912113	8.75577116	9.496593309	3.83E-18	1.53E-16	30.55658944	NOT
ZNF528	0.305426508	6.889574442	9.496031656	3.84E-18	1.53E-16	30.55282526	NOT
COMMD1	0.248459242	8.339141433	9.489528624	4.02E-18	1.60E-16	30.50924881	NOT
DIP2B	0.207938612	7.038725908	9.481995425	4.23E-18	1.68E-16	30.4587847	NOT
ALDH9A1	0.26179019	7.794158258	9.479923496	4.29E-18	1.70E-16	30.44490798	NOT
AKAP6	0.327756924	10.09798865	9.475672834	4.41E-18	1.74E-16	30.41644315	NOT
OCRL	-0.225179248	7.129270821	-9.475598441	4.42E-18	1.74E-16	30.41594502	NOT
BCL9L	-0.442736185	6.730920435	-9.475562314	4.42E-18	1.74E-16	30.41570312	NOT
SLC37A4	-0.272975382	5.622699027	-9.475385751	4.42E-18	1.74E-16	30.41452087	NOT
MAZ	-0.266176703	6.05877992	-9.474007742	4.46E-18	1.75E-16	30.40529419	NOT
ADCY3	-0.479733107	6.828886262	-9.473257246	4.49E-18	1.75E-16	30.40026937	NOT
SLC25A13	-0.33816406	7.0997305	-9.47322386	4.49E-18	1.75E-16	30.40004584	NOT
CFAP20	0.332113724	8.373543996	9.472136426	4.52E-18	1.76E-16	30.3927654	NOT
ZSCAN26	0.312439542	6.364734828	9.453207798	5.14E-18	2.00E-16	30.26609268	NOT
PPP1CC	-0.270780177	10.64522119	-9.452657069	5.16E-18	2.00E-16	30.26240871	NOT
HERC4	0.292161909	7.375717796	9.446873304	5.37E-18	2.08E-16	30.22372503	NOT
ZNF627	0.306903693	5.893640735	9.445907253	5.40E-18	2.09E-16	30.21726474	NOT
HERC5	0.427272493	4.300159808	9.445661585	5.41E-18	2.09E-16	30.21562191	NOT
PARVB	-0.391231205	8.558509661	-9.437989954	5.70E-18	2.20E-16	30.16432957	NOT
TUBB4A	-0.287686464	4.680944289	-9.434810269	5.83E-18	2.24E-16	30.14307539	NOT
PEX12	0.416781465	6.203586279	9.434365168	5.84E-18	2.24E-16	30.14010041	NOT
APCDD1L	0.27452878	5.076990549	9.432827906	5.91E-18	2.26E-16	30.12982606	NOT
THBS4	0.963789895	7.987940738	9.429464398	6.04E-18	2.31E-16	30.10734836	Up
CAPN1	-0.229864554	7.204058475	-9.426226835	6.18E-18	2.36E-16	30.08571551	NOT
CEBPB	-0.652489038	8.177637601	-9.424562997	6.25E-18	2.38E-16	30.07459923	Down
ZC3H12B	0.346166688	3.664524949	9.417048191	6.57E-18	2.50E-16	30.02440228	NOT
DRC3	0.391880479	4.235134129	9.415934941	6.62E-18	2.51E-16	30.01696749	NOT
IMP4	-0.301540012	7.655183739	-9.409348246	6.93E-18	2.62E-16	29.97298609	NOT
ITGBL1	0.685989365	5.566062805	9.409046309	6.94E-18	2.62E-16	29.97097027	Up
PLCB4	0.468906982	7.649500217	9.408374234	6.97E-18	2.63E-16	29.96648341	NOT
VPS4A	-0.178275406	7.607344342	-9.408210405	6.98E-18	2.63E-16	29.96538968	NOT
MEDAG	-0.950055618	6.974905681	-9.405002065	7.13E-18	2.68E-16	29.94397238	Down
SH3PXD2B	-0.630602039	6.74495935	-9.401730816	7.29E-18	2.73E-16	29.9221383	Down
KLHL41	-0.626821502	9.001734027	-9.396838077	7.54E-18	2.82E-16	29.88948749	Down
ATP1B3	-0.760062436	6.948393818	-9.388359588	7.99E-18	2.98E-16	29.83292481	Down
DUSP16	0.274534564	6.786102052	9.377986102	8.57E-18	3.19E-16	29.76374935	NOT
CNIH4	-0.362759674	8.196065107	-9.375622642	8.70E-18	3.24E-16	29.74799317	NOT
GPAT3	0.578102282	7.290524558	9.374770586	8.76E-18	3.25E-16	29.74231329	NOT
PPL	-0.398328807	5.288118302	-9.374299548	8.78E-18	3.26E-16	29.73917341	NOT
MX1	0.472674218	5.697136507	9.367886253	9.17E-18	3.39E-16	29.69642975	NOT
HIF1A	-0.343880729	9.350047321	-9.360463919	9.65E-18	3.56E-16	29.6469765	NOT
HMG20A	0.237130138	7.68978623	9.355231535	9.99E-18	3.68E-16	29.61212437	NOT
SMARCA2	0.272444631	7.784623199	9.352967734	1.01E-17	3.73E-16	29.5970481	NOT
PARVA	-0.262476802	9.603807237	-9.3488154	1.04E-17	3.83E-16	29.56939877	NOT
BBS12	-0.576084748	5.06410877	-9.348582743	1.05E-17	3.83E-16	29.56784972	NOT
MPDZ	0.229640472	9.117580607	9.3474651	1.05E-17	3.85E-16	29.5604086	NOT
EIF2D	0.244230058	6.981681084	9.339813343	1.11E-17	4.05E-16	29.50947436	NOT
PLA2R1	0.47793645	6.119492212	9.334504492	1.15E-17	4.19E-16	29.47414622	NOT
SLC40A1	0.568395809	7.988114169	9.33042842	1.18E-17	4.30E-16	29.44702753	NOT
FMOD	0.992195219	6.736527672	9.329949263	1.19E-17	4.31E-16	29.44383996	Up
TIMP4	-0.711782093	8.609674549	-9.325705515	1.22E-17	4.42E-16	29.4156117	Down
ABCB6	-0.362507088	5.424179596	-9.325606352	1.22E-17	4.42E-16	29.41495216	NOT
RPS6KB2	-0.247789435	6.700578165	-9.312510737	1.33E-17	4.82E-16	29.32787875	NOT
SESN3	0.576420957	5.788011147	9.310929903	1.35E-17	4.86E-16	29.31737125	NOT
ADRM1	-0.251913533	8.032598593	-9.298188931	1.47E-17	5.29E-16	29.23271247	NOT
ZNF546	0.330562863	4.649976372	9.294812202	1.50E-17	5.40E-16	29.21028379	NOT
TSPAN32	0.332509056	5.889227314	9.287310406	1.58E-17	5.67E-16	29.16046842	NOT
CD47	0.286356142	8.510248386	9.285835286	1.60E-17	5.72E-16	29.15067499	NOT
MYLIP	0.303815723	6.921994652	9.28130058	1.65E-17	5.88E-16	29.12057294	NOT
C20orf194	0.295954615	8.086125195	9.280392819	1.66E-17	5.91E-16	29.11454785	NOT
AKAP11	0.273177427	7.592246639	9.279263653	1.67E-17	5.94E-16	29.10705358	NOT
LEFTY2	0.371138984	6.145425587	9.277437166	1.69E-17	6.00E-16	29.09493204	NOT
PTPN21	0.337668448	8.128730194	9.26246121	1.87E-17	6.63E-16	28.9955825	NOT
ALDH1A2	0.4262772	5.377736558	9.262159476	1.87E-17	6.63E-16	28.99358153	NOT
CYP46A1	0.285481857	5.536929583	9.256903442	1.94E-17	6.86E-16	28.95873032	NOT
SEPT8	0.239672951	7.563113974	9.253366517	1.99E-17	7.00E-16	28.93528285	NOT
EGLN1	-0.320603238	8.077302223	-9.253285056	1.99E-17	7.00E-16	28.93474286	NOT
UBTD1	-0.300907431	6.860205548	-9.252407213	2.00E-17	7.03E-16	28.92892397	NOT
LINC00965	0.479800043	6.632770298	9.24720733	2.07E-17	7.27E-16	28.89446081	NOT
MORN4	0.395378949	5.185509262	9.245009826	2.10E-17	7.37E-16	28.87989899	NOT
GPCPD1	0.410674953	7.312207923	9.244278936	2.11E-17	7.39E-16	28.87505605	NOT
MTFR1	-0.394285259	7.412908606	-9.242658907	2.14E-17	7.45E-16	28.86432222	NOT
ZNF493	0.324498747	7.10470521	9.242459862	2.14E-17	7.45E-16	28.86300346	NOT
NICN1	0.36601192	6.524050574	9.241612181	2.15E-17	7.48E-16	28.85738736	NOT
HMGB2	0.391829832	5.755330773	9.238982147	2.19E-17	7.60E-16	28.83996414	NOT
DDX17	0.236258079	10.0601195	9.233656569	2.27E-17	7.87E-16	28.80469031	NOT
TMCC1	0.226140597	7.385020746	9.231767025	2.30E-17	7.95E-16	28.7921771	NOT
TTLL7	0.556004506	6.27918302	9.229771561	2.33E-17	8.05E-16	28.77896367	NOT
CGNL1	0.679799224	6.275600987	9.227147457	2.37E-17	8.18E-16	28.76158944	Up
GSPT1	-0.21425414	9.300067717	-9.22036405	2.48E-17	8.54E-16	28.71668642	NOT
TBC1D25	-0.259557266	7.234520725	-9.218829113	2.51E-17	8.62E-16	28.70652784	NOT
SLC2A9	-0.318076396	5.30446867	-9.218014159	2.52E-17	8.65E-16	28.70113459	NOT
PLXDC1	0.568999679	7.832727965	9.21704506	2.54E-17	8.69E-16	28.69472149	NOT
MIR99A	0.653291873	5.378212868	9.214193524	2.59E-17	8.84E-16	28.67585292	Up
GNB3	0.543241439	6.113809073	9.212865287	2.61E-17	8.91E-16	28.66706487	NOT
HEXA	0.321988236	7.231947698	9.21088218	2.65E-17	9.01E-16	28.65394501	NOT
APLP1	0.448053133	5.828248141	9.205184353	2.75E-17	9.35E-16	28.61625618	NOT
ZBTB37	0.335976598	6.173922583	9.200283278	2.84E-17	9.64E-16	28.58384572	NOT
PMS2P6	0.263317545	8.516539641	9.195367937	2.94E-17	9.95E-16	28.55134853	NOT
HAAO	0.289147341	5.739896261	9.192522626	2.99E-17	1.01E-15	28.53254059	NOT
PLA2G4C	0.450116893	6.127711933	9.18795229	3.09E-17	1.04E-15	28.50233533	NOT
SFRP1	1.017546161	6.788722721	9.183333976	3.18E-17	1.07E-15	28.47181969	Up
GABPB2	0.35993521	6.366704462	9.180619927	3.24E-17	1.09E-15	28.45388969	NOT
SPATA2	-0.26359706	5.42854284	-9.177685115	3.31E-17	1.11E-15	28.43450388	NOT
CARM1	-0.265646348	7.708334995	-9.176506803	3.33E-17	1.12E-15	28.42672134	NOT
ARAF	-0.198338178	7.626186388	-9.174370444	3.38E-17	1.13E-15	28.4126122	NOT
IGFBP4	-0.469905776	9.726035054	-9.173283311	3.41E-17	1.14E-15	28.40543302	NOT
SHMT2	-0.42586882	7.398466223	-9.172374519	3.43E-17	1.14E-15	28.39943185	NOT
COPZ2	0.388578044	7.457753034	9.166515378	3.56E-17	1.19E-15	28.36074754	NOT
CRISPLD2	-0.605713226	7.458681875	-9.166066649	3.57E-17	1.19E-15	28.35778531	Down
CYP4Z1	-0.667897655	3.881483604	-9.160325306	3.71E-17	1.23E-15	28.31989017	Down
SLC35E1	-0.219273231	8.065255954	-9.154528437	3.86E-17	1.28E-15	28.2816392	NOT
TUBB4B	-0.380860988	11.36439231	-9.150107744	3.98E-17	1.32E-15	28.25247621	NOT
SSR3	-0.342807906	9.40196385	-9.149260877	4.00E-17	1.32E-15	28.24689021	NOT
TIMP2	0.36544228	9.019382498	9.148894781	4.01E-17	1.32E-15	28.24447548	NOT
CCL5	0.69111103	5.399452728	9.147189382	4.06E-17	1.34E-15	28.23322742	Up
AFF3	0.413230783	5.560170643	9.141601543	4.21E-17	1.38E-15	28.19637902	NOT
BIRC6	0.158909972	8.410052132	9.138053687	4.31E-17	1.42E-15	28.17298826	NOT
BCL3	-0.604035515	6.828894538	-9.137159574	4.34E-17	1.42E-15	28.16709408	Down
TNNT1	0.707164186	7.209475427	9.136900652	4.35E-17	1.42E-15	28.16538725	Up
LTBP2	1.000987195	8.018850059	9.126164363	4.67E-17	1.53E-15	28.09463225	Up
ORC3	0.311319762	8.062275321	9.124500389	4.72E-17	1.54E-15	28.08366953	NOT
TMEM11	-0.267238097	5.728246663	-9.123851819	4.74E-17	1.54E-15	28.07939682	NOT
USB1	-0.293929809	6.699132882	-9.120401722	4.85E-17	1.58E-15	28.0566702	NOT
GRB14	-0.530330742	5.94480337	-9.117216442	4.96E-17	1.61E-15	28.03569139	NOT
BAZ2B	0.245660001	7.44815307	9.115722395	5.01E-17	1.62E-15	28.02585247	NOT
STK40	-0.281165299	7.834939387	-9.114880339	5.04E-17	1.63E-15	28.0203075	NOT
PLBD1	0.37397081	7.596585335	9.112129702	5.13E-17	1.66E-15	28.00219603	NOT
NFIC	-0.259810285	9.072952233	-9.108438424	5.26E-17	1.69E-15	27.97789479	NOT
BOD1L1	0.18823709	7.007055987	9.104924555	5.38E-17	1.73E-15	27.9547656	NOT
RASL11B	0.837708819	5.852587368	9.104790147	5.39E-17	1.73E-15	27.95388097	Up
IFT43	0.312783275	6.202729708	9.103521614	5.43E-17	1.74E-15	27.94553219	NOT
PPP1R3C	0.614508112	9.541026357	9.10134752	5.51E-17	1.77E-15	27.93122473	Up
HAPLN1	1.13180654	4.07784229	9.0974519	5.66E-17	1.81E-15	27.90559194	Up
SMARCA5	0.166860286	8.382813336	9.096184565	5.71E-17	1.82E-15	27.89725406	NOT
EMC3	-0.303311509	8.532900026	-9.092370383	5.86E-17	1.87E-15	27.87216345	NOT
JPH1	-0.548329059	7.641361316	-9.091725026	5.88E-17	1.87E-15	27.8679186	NOT
HTR4	0.652680856	4.633135988	9.09163182	5.88E-17	1.87E-15	27.86730555	Up
FAM78B	-0.376666192	5.043901804	-9.08598722	6.11E-17	1.94E-15	27.83018403	NOT
ITGA5	-0.802982075	8.509319344	-9.081666129	6.29E-17	1.99E-15	27.80177352	Down
IL17RA	-0.370457907	6.831349301	-9.075638436	6.55E-17	2.07E-15	27.76215252	NOT
PLIN3	-0.468823263	6.390640117	-9.072503786	6.69E-17	2.11E-15	27.74155263	NOT
INPP4B	0.496372327	8.674628965	9.072380517	6.69E-17	2.11E-15	27.74074261	NOT
KLHL2	-0.35235465	5.782689378	-9.068629352	6.86E-17	2.16E-15	27.71609555	NOT
SSC5D	0.249431536	5.071929656	9.063275956	7.11E-17	2.23E-15	27.68092899	NOT
MT1A	-0.988307721	7.971324001	-9.053617329	7.59E-17	2.38E-15	27.61750499	Down
TRAF7	-0.197411244	5.443042827	-9.051265122	7.71E-17	2.41E-15	27.60206369	NOT
TMEM8B	0.315323834	5.84511074	9.044219992	8.08E-17	2.52E-15	27.55582611	NOT
NAAA	0.38828834	6.956719104	9.039816491	8.32E-17	2.60E-15	27.52693396	NOT
MYOT	-0.963549021	7.398817602	-9.036655435	8.49E-17	2.65E-15	27.50619765	Down
TCF4	0.274600812	9.241402748	9.033997573	8.65E-17	2.69E-15	27.48876479	NOT
SGPP2	-1.146908903	6.406106948	-9.031773849	8.78E-17	2.73E-15	27.47418123	Down
PAPSS2	-0.517289562	7.586948715	-9.028077379	8.99E-17	2.79E-15	27.44994276	NOT
HS6ST1	-0.375319199	7.048396692	-9.021330569	9.41E-17	2.91E-15	27.40571424	NOT
PIWIL4	0.294916815	4.736542384	9.020261508	9.48E-17	2.93E-15	27.39870742	NOT
TOM1L2	0.313003717	9.103182418	9.019696574	9.51E-17	2.94E-15	27.39500489	NOT
C16orf62	0.210724808	7.104385528	9.012956701	9.95E-17	3.07E-15	27.3508405	NOT
PIK3IP1	0.60777168	5.906948261	9.007142092	1.03E-16	3.18E-15	27.31275118	Up
CNN1	-0.894445176	9.244447723	-9.001394241	1.07E-16	3.30E-15	27.2751102	Down
FLJ30064	-0.565996612	4.770443949	-8.995685056	1.12E-16	3.42E-15	27.23773328	NOT
FCGBP	-0.606378911	4.462112555	-8.992334926	1.14E-16	3.49E-15	27.21580569	Down
KCNK3	-0.441889453	5.61045372	-8.992163702	1.14E-16	3.49E-15	27.21468507	NOT
SPG11	0.237752941	7.670489594	8.983756495	1.21E-16	3.69E-15	27.15967435	NOT
CX3CR1	0.560771052	4.236015679	8.979561728	1.24E-16	3.79E-15	27.13223562	NOT
DCAF10	-0.244594616	6.889575824	-8.975774714	1.27E-16	3.88E-15	27.10746912	NOT
IFITM3	-0.448143182	9.303397904	-8.973416653	1.29E-16	3.93E-15	27.09205018	NOT
RSAD2	0.600318122	5.03521646	8.973061528	1.30E-16	3.94E-15	27.08972824	Up
BEST1	-0.451954574	5.232880433	-8.969073294	1.33E-16	4.04E-15	27.0636546	NOT
MAPKAP1	-0.170582459	8.646775206	-8.968613191	1.34E-16	4.04E-15	27.06064696	NOT
CCDC6	-0.480815431	8.455999819	-8.967409499	1.35E-16	4.07E-15	27.05277888	NOT
LSM12	-0.155375966	9.729523348	-8.96487771	1.37E-16	4.13E-15	27.03623113	NOT
SLCO2A1	-0.797862966	7.771706084	-8.961658428	1.40E-16	4.21E-15	27.01519304	Down
ADAM9	-0.230630685	9.507394037	-8.961056173	1.40E-16	4.22E-15	27.01125767	NOT
SNRPB	-0.374259183	7.412038789	-8.96048068	1.41E-16	4.23E-15	27.00749729	NOT
AZIN1	0.404682468	7.95867256	8.956648103	1.45E-16	4.34E-15	26.98245735	NOT
FES	-0.255954073	5.047386718	-8.955094809	1.46E-16	4.37E-15	26.97231039	NOT
SLC35C1	-0.346197228	5.693438897	-8.952302013	1.49E-16	4.45E-15	26.95406836	NOT
BMP4	0.426869996	5.785984959	8.951833562	1.49E-16	4.46E-15	26.95100878	NOT
PCSK6	0.415507462	7.68695014	8.951535494	1.50E-16	4.46E-15	26.94906206	NOT
MLF2	-0.180715143	9.860309492	-8.949884306	1.51E-16	4.50E-15	26.93827847	NOT
CAMTA1	0.271925952	5.800527419	8.946401813	1.55E-16	4.60E-15	26.91553798	NOT
CENPV	-0.478862718	5.488888262	-8.946198925	1.55E-16	4.60E-15	26.91421326	NOT
UBE2Q1	-0.177373808	8.557628721	-8.941307318	1.60E-16	4.74E-15	26.88227857	NOT
ZNF536	0.571765819	5.023189998	8.939054098	1.63E-16	4.81E-15	26.86757121	NOT
ZDHHC9	-0.605243454	8.09422717	-8.935965865	1.66E-16	4.90E-15	26.84741629	Down
CLPP	-0.227344359	7.030261199	-8.935271124	1.67E-16	4.92E-15	26.84288261	NOT
ATP1B2	0.493493391	6.292420124	8.931958612	1.70E-16	5.02E-15	26.82126832	NOT
PORCN	-0.293341525	7.454861404	-8.927662784	1.75E-16	5.15E-15	26.79324337	NOT
TINAGL1	-0.317633839	8.215159643	-8.926783443	1.76E-16	5.18E-15	26.78750753	NOT
DDX39A	-0.261885989	5.374809572	-8.92255661	1.81E-16	5.32E-15	26.75994005	NOT
CAPRIN1	0.126910447	9.657027994	8.921712929	1.82E-16	5.34E-15	26.75443827	NOT
C18orf8	-0.226332649	7.149362024	-8.921223798	1.83E-16	5.35E-15	26.75124867	NOT
YBX3	-0.272868405	11.19312948	-8.919792802	1.85E-16	5.39E-15	26.74191771	NOT
DIO2	0.662307274	4.352582388	8.915037138	1.91E-16	5.56E-15	26.71091288	Up
PVR	-0.588824754	8.109945319	-8.912226981	1.94E-16	5.65E-15	26.6925955	Down
TP53I11	-0.314032186	6.435747889	-8.906341566	2.02E-16	5.86E-15	26.65424143	NOT
LTBR	-0.398873538	7.052606338	-8.90631787	2.02E-16	5.86E-15	26.65408704	NOT
PLTP	-0.771307907	8.804244927	-8.904414659	2.05E-16	5.93E-15	26.64168673	Down
C21orf91	0.377082116	5.747541877	8.901769446	2.08E-16	6.02E-15	26.62445398	NOT
TMEM144	0.449683408	6.512241763	8.891532343	2.23E-16	6.43E-15	26.55778489	NOT
BRPF3	-0.269850271	6.757376214	-8.883530263	2.35E-16	6.77E-15	26.50569629	NOT
RPGR	-0.528231445	6.040201614	-8.881308663	2.38E-16	6.86E-15	26.49123893	NOT
CHRAC1	-0.273324091	7.248904677	-8.87536761	2.48E-16	7.13E-15	26.45258503	NOT
ARHGDIA	-0.412406646	7.574669274	-8.874339991	2.50E-16	7.17E-15	26.44590032	NOT
BICD1	0.373982536	6.592925789	8.874051601	2.50E-16	7.17E-15	26.4440244	NOT
NCKAP1	-0.179175954	9.584195623	-8.871014386	2.55E-16	7.31E-15	26.4242696	NOT
CACNB1	-0.390207933	5.804822932	-8.870629338	2.56E-16	7.31E-15	26.42176539	NOT
PATZ1	0.199069984	6.356311434	8.867505289	2.61E-16	7.46E-15	26.40144952	NOT
MDFIC	0.283764326	7.427496091	8.856944976	2.80E-16	7.98E-15	26.33280004	NOT
TRIP10	-0.27949027	7.878401964	-8.852379557	2.89E-16	8.22E-15	26.30313348	NOT
EPN1	-0.292970811	7.231240448	-8.850055054	2.93E-16	8.33E-15	26.28803139	NOT
MKS1	0.270065769	5.016407097	8.847217356	2.99E-16	8.48E-15	26.26959764	NOT
DDX58	0.369773167	6.318657658	8.844942604	3.03E-16	8.59E-15	26.2548228	NOT
LOC100130927	0.35538959	6.675289491	8.844218952	3.05E-16	8.62E-15	26.25012296	NOT
TLR2	-0.721691405	5.262930086	-8.839439858	3.14E-16	8.88E-15	26.21908909	Down
VARS	-0.313407962	6.867968368	-8.837463759	3.19E-16	8.99E-15	26.20625926	NOT
COLGALT2	0.464139214	5.961709562	8.832806294	3.28E-16	9.25E-15	26.176026	NOT
DDX6	0.259798554	9.027510213	8.832707135	3.29E-16	9.25E-15	26.17538241	NOT
USP51	0.284443949	5.042006691	8.831429221	3.31E-16	9.31E-15	26.16708837	NOT
ARHGEF9	0.388400947	8.606559001	8.817990724	3.62E-16	1.02E-14	26.0799029	NOT
TMEM62	-0.236698882	7.162919215	-8.817625236	3.63E-16	1.02E-14	26.07753258	NOT
HDGF	-0.221276101	9.233413373	-8.808311447	3.86E-16	1.08E-14	26.01714517	NOT
HYI	0.24598993	6.179133458	8.807877539	3.87E-16	1.08E-14	26.01433259	NOT
TRIM45	0.455325889	5.847165593	8.80481162	3.95E-16	1.10E-14	25.9944613	NOT
MSS51	0.747891383	6.045906225	8.804008212	3.97E-16	1.11E-14	25.98925468	Up
PPP1R11	-0.236284424	8.299824761	-8.803585484	3.98E-16	1.11E-14	25.9865152	NOT
NRBP1	-0.256088472	8.346167827	-8.800600898	4.06E-16	1.13E-14	25.96717549	NOT
TUBG1	-0.318887116	9.608658404	-8.791524353	4.31E-16	1.19E-14	25.90837983	NOT
NMNAT3	0.318353518	6.112419083	8.791520176	4.31E-16	1.19E-14	25.90835277	NOT
SULT1B1	-0.621837727	3.902303375	-8.79000039	4.36E-16	1.21E-14	25.89851079	Down
VTI1B	-0.469860416	6.500794977	-8.78873053	4.39E-16	1.21E-14	25.89028792	NOT
LOC100130691	0.324871064	5.343523505	8.778991854	4.68E-16	1.29E-14	25.82724474	NOT
NQO1	-0.633333904	6.280240672	-8.777486747	4.73E-16	1.30E-14	25.81750442	Down
RNF168	-0.227356097	6.809009535	-8.774366155	4.83E-16	1.33E-14	25.79731201	NOT
GATSL2	-0.572422413	7.917095445	-8.772940976	4.87E-16	1.34E-14	25.78809124	NOT
ADAM20	0.338406386	5.059650828	8.771850941	4.91E-16	1.35E-14	25.78103931	NOT
ZKSCAN1	0.196017225	6.08222075	8.763050519	5.20E-16	1.42E-14	25.72412066	NOT
SHISA3	-0.934468912	6.54420487	-8.759222065	5.33E-16	1.46E-14	25.69936781	Down
DEGS1	-0.347251069	8.179636468	-8.756591934	5.43E-16	1.48E-14	25.68236572	NOT
ADAM22	0.30376648	3.952947221	8.751247601	5.62E-16	1.53E-14	25.64782558	NOT
CTSF	0.41247476	6.755624161	8.748982421	5.71E-16	1.55E-14	25.63318889	NOT
CASC2	0.248628625	4.427510092	8.745694449	5.83E-16	1.59E-14	25.61194655	NOT
ETNK2	-0.722855421	5.203836021	-8.744776957	5.86E-16	1.59E-14	25.60601967	Down
C19orf24	-0.295531753	6.067842873	-8.743554685	5.91E-16	1.60E-14	25.59812441	NOT
CEP89	0.228385664	5.93327874	8.742396815	5.96E-16	1.61E-14	25.59064564	NOT
PTPRG	-0.256595418	7.908794983	-8.742140746	5.97E-16	1.61E-14	25.58899174	NOT
PLEKHA2	0.34872456	8.973441662	8.741390677	6.00E-16	1.62E-14	25.58414731	NOT
KIAA1755	0.298546164	4.537482569	8.74038931	6.04E-16	1.63E-14	25.57768014	NOT
ZNF14	0.330655258	4.789010624	8.734539287	6.27E-16	1.69E-14	25.53990584	NOT
GRWD1	-0.302272343	6.116203063	-8.732482105	6.36E-16	1.71E-14	25.52662526	NOT
PRKCD	-0.393413632	6.428025761	-8.732087322	6.37E-16	1.71E-14	25.52407682	NOT
OMA1	0.411466096	6.894979187	8.731806562	6.39E-16	1.71E-14	25.52226447	NOT
PTCD3	0.232514357	9.36903789	8.729901915	6.47E-16	1.73E-14	25.50997041	NOT
TENM3	0.374605799	5.577881839	8.726560493	6.61E-16	1.77E-14	25.48840539	NOT
NGLY1	-0.251345971	7.265693955	-8.722078586	6.81E-16	1.82E-14	25.45948611	NOT
RPS6KA2	-0.318793492	8.47357234	-8.721771143	6.82E-16	1.82E-14	25.45750262	NOT
ANXA7	0.2255814	8.293544209	8.720327784	6.89E-16	1.84E-14	25.4481911	NOT
RGMA	-0.352266288	6.234619131	-8.720120519	6.90E-16	1.84E-14	25.44685403	NOT
ARL2BP	-0.260010712	9.085604089	-8.7176935	7.01E-16	1.86E-14	25.43119849	NOT
SDCCAG3	-0.307179725	5.296133094	-8.710678179	7.34E-16	1.95E-14	25.38595781	NOT
TMEM150A	-0.237597879	6.376284032	-8.709518791	7.39E-16	1.96E-14	25.3784828	NOT
SERPINB8	-0.752384891	5.986606049	-8.705912715	7.57E-16	2.00E-14	25.35523612	Down
FMN1	-0.521930541	4.758498547	-8.70398412	7.67E-16	2.03E-14	25.34280529	NOT
TFPI	-0.454072587	7.184142009	-8.7007343	7.83E-16	2.07E-14	25.32186145	NOT
PPDPF	0.410160711	9.30102917	8.697398782	8.00E-16	2.11E-14	25.30036925	NOT
TNFRSF1A	-0.416128416	7.728219296	-8.694474766	8.16E-16	2.15E-14	25.28153183	NOT
IL10	-0.396863514	3.840652763	-8.693550862	8.21E-16	2.16E-14	25.27558038	NOT
SH3GLB1	-0.227116042	9.000886033	-8.693128535	8.23E-16	2.16E-14	25.27286001	NOT
FHOD3	0.456734234	8.7255478	8.691394369	8.32E-16	2.18E-14	25.26169025	NOT
CXCL12	0.506909692	8.779934225	8.691180399	8.34E-16	2.18E-14	25.26031215	NOT
NR2F6	-0.247942256	7.426655688	-8.688668775	8.47E-16	2.22E-14	25.24413689	NOT
LOC100132005	-0.338578537	4.799095651	-8.688204102	8.50E-16	2.22E-14	25.24114457	NOT
FAM110B	0.336403596	7.420139324	8.683361672	8.77E-16	2.29E-14	25.20996575	NOT
RPN2	-0.267311824	8.765870011	-8.678582226	9.05E-16	2.36E-14	25.17920074	NOT
APP	0.164353925	10.72868869	8.677099224	9.14E-16	2.38E-14	25.1696564	NOT
TUBA1C	-0.755590744	7.112036688	-8.674011058	9.33E-16	2.42E-14	25.14978408	Down
CRYBG3	0.275059717	8.618140739	8.669465658	9.61E-16	2.49E-14	25.12054071	NOT
SPPL2A	-0.312982653	9.867223092	-8.664752169	9.91E-16	2.57E-14	25.0902238	NOT
DEDD	-0.231539281	7.241664243	-8.661017496	1.02E-15	2.63E-14	25.06620827	NOT
CCND3	-0.254628376	7.963593103	-8.660167221	1.02E-15	2.64E-14	25.06074134	NOT
SLC25A45	0.28012091	5.293987721	8.656776786	1.04E-15	2.70E-14	25.03894482	NOT
KLRD1	0.435771158	3.830888454	8.655760706	1.05E-15	2.71E-14	25.03241342	NOT
DCHS1	0.257539745	5.740923641	8.65526274	1.05E-15	2.72E-14	25.02921262	NOT
NUDT4	-0.506899956	7.2327689	-8.652973524	1.07E-15	2.75E-14	25.01449925	NOT
ICA1L	0.351751707	5.567338872	8.650776004	1.09E-15	2.79E-14	25.00037701	NOT
UAP1	-0.441567053	7.959838205	-8.648196794	1.10E-15	2.83E-14	24.9838041	NOT
MLLT3	0.390670767	6.92386326	8.644743745	1.13E-15	2.89E-14	24.96162005	NOT
PLEKHM2	-0.223000906	8.748926161	-8.635785997	1.20E-15	3.06E-14	24.90409133	NOT
WHSC1L1	0.16256683	7.521130922	8.635354674	1.20E-15	3.07E-14	24.901322	NOT
ZNF682	-0.425657127	6.250376616	-8.634704759	1.21E-15	3.08E-14	24.89714934	NOT
ISCU	0.300725874	10.16651835	8.632765436	1.22E-15	3.11E-14	24.88469916	NOT
ZNF577	0.393353097	6.587497937	8.629778593	1.25E-15	3.17E-14	24.86552673	NOT
GPSM2	-0.70073612	4.841677703	-8.629758128	1.25E-15	3.17E-14	24.86539538	Down
ZNF808	0.291881151	8.303395899	8.629195881	1.25E-15	3.17E-14	24.86178671	NOT
AP1B1	-0.229795328	7.021612029	-8.62796024	1.26E-15	3.20E-14	24.85385639	NOT
TTC8	0.326732005	5.848637975	8.627331173	1.27E-15	3.21E-14	24.84981926	NOT
NPC1	-0.426280186	7.10840046	-8.62588072	1.28E-15	3.23E-14	24.84051133	NOT
ZNF626	0.215014112	8.393499274	8.624557324	1.29E-15	3.26E-14	24.83201942	NOT
BRAF	0.161278972	8.562421709	8.623454006	1.30E-15	3.28E-14	24.82494018	NOT
HLA.DPB1	0.540407687	9.075317638	8.623126713	1.30E-15	3.28E-14	24.82284025	NOT
LONP2	0.16608696	9.144642273	8.618973441	1.34E-15	3.36E-14	24.79619603	NOT
CCM2	-0.225130835	6.206692903	-8.618225	1.34E-15	3.38E-14	24.79139528	NOT
TGM2	-0.340252714	11.30289521	-8.614107174	1.38E-15	3.46E-14	24.76498579	NOT
ZNF594	0.391267077	6.460928465	8.610093334	1.42E-15	3.55E-14	24.73924918	NOT
CRBN	0.28504704	8.312566783	8.609359112	1.42E-15	3.56E-14	24.73454201	NOT
G6PD	-0.443916994	6.232149503	-8.607996265	1.44E-15	3.59E-14	24.72580519	NOT
PARP8	0.36311005	5.799872448	8.606307327	1.45E-15	3.63E-14	24.71497884	NOT
ANKAR	0.284674475	5.244400847	8.605913834	1.46E-15	3.63E-14	24.71245663	NOT
CPAMD8	-0.515300075	5.986182265	-8.604984792	1.46E-15	3.65E-14	24.7065019	NOT
ECT2	-0.378924943	4.974949143	-8.599763224	1.52E-15	3.77E-14	24.67303998	NOT
ZZZ3	0.200757182	8.01031886	8.598654772	1.53E-15	3.79E-14	24.66593785	NOT
LANCL1	0.30191296	8.504371974	8.592603323	1.59E-15	3.94E-14	24.62717268	NOT
URAHP	0.386146687	7.195873604	8.587718703	1.64E-15	4.06E-14	24.59589194	NOT
MAPK8	0.212963717	7.778935206	8.585367949	1.66E-15	4.12E-14	24.58084102	NOT
SAT1	-0.551540784	9.208060565	-8.583821281	1.68E-15	4.16E-14	24.57093945	NOT
PDGFC	0.263939605	6.289825948	8.582251028	1.70E-15	4.19E-14	24.56088778	NOT
MBD5	0.266439647	7.097249897	8.580957847	1.71E-15	4.22E-14	24.55261042	NOT
ACAD10	0.418124511	6.354282018	8.579307094	1.73E-15	4.26E-14	24.54204522	NOT
SEPT11	0.386605596	8.66628923	8.578883447	1.74E-15	4.27E-14	24.53933394	NOT
HMBS	-0.376608424	7.042312446	-8.577309288	1.75E-15	4.31E-14	24.52926013	NOT
GIT1	-0.297011292	7.513196109	-8.577108045	1.76E-15	4.31E-14	24.52797235	NOT
ANP32E	0.346089374	6.002116794	8.575049819	1.78E-15	4.36E-14	24.5148023	NOT
KLHL26	-0.23118671	5.581232098	-8.574936355	1.78E-15	4.36E-14	24.51407632	NOT
R3HDM4	-0.266445023	6.301547481	-8.574446284	1.79E-15	4.37E-14	24.51094073	NOT
OMD	0.905428622	6.516772317	8.573935942	1.79E-15	4.38E-14	24.50767554	Up
ZNF85	0.187758521	5.547737616	8.570679787	1.83E-15	4.46E-14	24.48684478	NOT
PROM1	0.828873044	6.051607722	8.570621641	1.83E-15	4.46E-14	24.48647285	Up
HMGN1	0.217292029	6.78233263	8.568079227	1.86E-15	4.53E-14	24.47021091	NOT
AHCTF1	-0.222451635	7.392324118	-8.559180058	1.97E-15	4.80E-14	24.41330838	NOT
HMCN1	0.570604807	5.982069882	8.558291858	1.98E-15	4.82E-14	24.40763071	NOT
NLGN2	-0.253502737	5.214780355	-8.548576752	2.11E-15	5.12E-14	24.34554764	NOT
ERGIC1	-0.214899296	8.162234784	-8.545926078	2.15E-15	5.21E-14	24.32861495	NOT
BBS2	0.451863287	7.662688071	8.544993054	2.16E-15	5.23E-14	24.32265535	NOT
LOC100289511	0.300567143	9.192700448	8.543974627	2.18E-15	5.26E-14	24.31615061	NOT
EI24	-0.231608727	9.101984595	-8.540503803	2.23E-15	5.37E-14	24.2939852	NOT
TM7SF3	0.274484974	7.670279351	8.537247881	2.28E-15	5.48E-14	24.27319628	NOT
UFL1	0.227371469	7.796866766	8.529737484	2.39E-15	5.75E-14	24.22525778	NOT
FAM167B	-0.412205243	5.135469561	-8.524834063	2.47E-15	5.93E-14	24.19397082	NOT
ZNF25	0.28146871	7.172477489	8.523726847	2.48E-15	5.96E-14	24.18690731	NOT
DPYSL3	0.512258168	6.803576065	8.516992649	2.60E-15	6.22E-14	24.14395624	NOT
PMS2P9	0.236660447	8.597740803	8.51490937	2.63E-15	6.30E-14	24.13067242	NOT
ELL	-0.208450156	5.812728679	-8.510766696	2.70E-15	6.46E-14	24.10426188	NOT
ATXN1	0.243811722	7.443343683	8.506710362	2.78E-15	6.63E-14	24.07840801	NOT
SULT1C4	0.375860003	5.398010939	8.50558138	2.80E-15	6.67E-14	24.07121331	NOT
FXYD1	0.372100027	9.422797233	8.505187413	2.80E-15	6.68E-14	24.06870278	NOT
MN1	0.29895227	5.722605599	8.498467838	2.93E-15	6.97E-14	24.02589161	NOT
RHBDD1	0.212684653	8.516167672	8.492585966	3.04E-15	7.23E-14	23.98843148	NOT
STXBP2	-0.315560495	4.73694649	-8.49132246	3.07E-15	7.28E-14	23.98038623	NOT
NHSL1	0.432976879	7.510260343	8.488329888	3.13E-15	7.41E-14	23.96133371	NOT
ZNF423	0.244290485	5.628577586	8.48721403	3.15E-15	7.46E-14	23.95423036	NOT
NSMF	-0.346687396	6.007444134	-8.483174208	3.23E-15	7.65E-14	23.92851747	NOT
ZYX	-0.439590173	8.357717536	-8.482845729	3.24E-15	7.65E-14	23.92642702	NOT
SLC7A8	-0.619891236	7.746634858	-8.476964989	3.36E-15	7.94E-14	23.88900868	Down
MED14	0.212768654	8.727581396	8.474164111	3.43E-15	8.08E-14	23.87119168	NOT
MMP19	-0.477310753	5.180225002	-8.473215703	3.45E-15	8.12E-14	23.86515932	NOT
LCN12	0.270347664	5.394296697	8.472392443	3.47E-15	8.15E-14	23.85992323	NOT
ATP2C1	0.230122598	7.325542998	8.470718603	3.50E-15	8.23E-14	23.8492781	NOT
MDK	0.315537032	5.15281097	8.470093888	3.52E-15	8.25E-14	23.84530536	NOT
RABGAP1	0.182404445	8.619469608	8.469241879	3.54E-15	8.29E-14	23.83988744	NOT
CPM	-0.831142157	7.467369055	-8.465410224	3.63E-15	8.49E-14	23.81552536	Down
FZD5	-0.280642666	5.933828779	-8.462358368	3.70E-15	8.65E-14	23.79612531	NOT
MARCKS	0.352328337	6.788022873	8.460306703	3.75E-15	8.75E-14	23.78308526	NOT
METTL24	0.55340736	5.189252496	8.454698477	3.89E-15	9.06E-14	23.74744842	NOT
LRRC59	-0.469009104	8.232467838	-8.454100301	3.90E-15	9.09E-14	23.74364808	NOT
TK2	0.257504956	6.683813799	8.448351138	4.05E-15	9.42E-14	23.70712937	NOT
BCL2L13	-0.260891407	8.462049703	-8.435246884	4.41E-15	1.02E-13	23.62393808	NOT
MOAP1	0.331181517	7.228415099	8.428986171	4.59E-15	1.07E-13	23.58421555	NOT
ZNF44	0.245407438	5.857985745	8.42685334	4.65E-15	1.08E-13	23.57068672	NOT
ATPIF1	0.326815055	7.068357464	8.426039904	4.68E-15	1.08E-13	23.56552745	NOT
STX2	-0.363106094	7.591131099	-8.423196489	4.76E-15	1.10E-13	23.54749489	NOT
CCR1	-0.694566406	4.973815672	-8.422370163	4.79E-15	1.11E-13	23.54225503	Down
RLF	0.186215104	8.372932073	8.421608424	4.81E-15	1.11E-13	23.53742494	NOT
CD38	-0.586508679	6.346053307	-8.420350492	4.85E-15	1.12E-13	23.52944906	Down
GFPT2	-0.853866326	6.659076572	-8.420272074	4.85E-15	1.12E-13	23.52895187	Down
CBFA2T2	0.242337328	5.671097025	8.419873779	4.87E-15	1.12E-13	23.52642663	NOT
TTYH3	-0.386531418	6.221201613	-8.418502953	4.91E-15	1.13E-13	23.51773588	NOT
ERCC6L2	0.160662963	7.296647514	8.418206929	4.92E-15	1.13E-13	23.51585924	NOT
TMEM115	-0.192652469	8.164147043	-8.416885863	4.96E-15	1.14E-13	23.50748479	NOT
RABGAP1L	0.454537623	6.906814294	8.41627553	4.98E-15	1.14E-13	23.50361602	NOT
OPA1	0.224118282	9.351306909	8.411519678	5.14E-15	1.17E-13	23.47347455	NOT
NPHP3.ACAD11	0.235526419	7.168006467	8.411510428	5.14E-15	1.17E-13	23.47341594	NOT
SLC31A1	-0.428430206	8.987630002	-8.408396749	5.24E-15	1.20E-13	23.45368688	NOT
PDE3B	0.463977283	5.898915135	8.408175681	5.25E-15	1.20E-13	23.45228628	NOT
LINC00998	0.410652989	8.15948151	8.405177013	5.35E-15	1.22E-13	23.43328974	NOT
HOPX	-0.629655101	5.379261308	-8.40398646	5.39E-15	1.23E-13	23.42574855	Down
F3	0.536264716	6.857335839	8.403327583	5.42E-15	1.23E-13	23.42157533	NOT
FAM96B	-0.295162807	9.102255441	-8.401911359	5.46E-15	1.24E-13	23.41260576	NOT
MIRLET7A2	0.520022374	3.949270712	8.401122828	5.49E-15	1.24E-13	23.40761199	NOT
TNXB	0.309146447	7.642499763	8.39574314	5.69E-15	1.29E-13	23.37354873	NOT
SLC4A4	0.407006905	8.283185178	8.393914445	5.75E-15	1.30E-13	23.36197228	NOT
FBXL20	0.2963703	7.411046131	8.393241305	5.78E-15	1.30E-13	23.35771133	NOT
CRY2	0.342805475	7.861644618	8.391921815	5.83E-15	1.31E-13	23.34935952	NOT
TRPC1	0.364796155	7.578507196	8.391008721	5.86E-15	1.32E-13	23.34358042	NOT
COL4A3BP	0.223564347	7.547270745	8.38851	5.96E-15	1.34E-13	23.32776729	NOT
FXR2	-0.19387573	8.833516872	-8.386599706	6.03E-15	1.36E-13	23.31567964	NOT
DYRK1B	0.358490996	7.017816976	8.380560434	6.27E-15	1.41E-13	23.27747456	NOT
GLRX2	-0.301272514	5.608122852	-8.376463622	6.44E-15	1.44E-13	23.25156571	NOT
GBGT1	-0.306501412	5.749750126	-8.376244482	6.45E-15	1.44E-13	23.25018001	NOT
GOLPH3	-0.215339493	8.442397249	-8.375416005	6.48E-15	1.45E-13	23.24494146	NOT
TRUB1	0.440823032	6.800982506	8.375230567	6.49E-15	1.45E-13	23.24376895	NOT
AHSA2	0.287512231	6.559397413	8.375198622	6.49E-15	1.45E-13	23.24356697	NOT
GPR174	0.476189655	3.458392065	8.364252292	6.96E-15	1.55E-13	23.17437794	NOT
NRSN2	-0.282836331	6.4883515	-8.361582194	7.09E-15	1.58E-13	23.15750796	NOT
AREG	-1.30415562	6.346950093	-8.359070408	7.20E-15	1.60E-13	23.14164073	Down
ZNF501	0.323087247	5.103499836	8.358708378	7.22E-15	1.60E-13	23.13935395	NOT
IDS	0.187218897	9.189021003	8.356719026	7.31E-15	1.62E-13	23.12678901	NOT
ABHD11	0.301225069	6.685690424	8.355603803	7.36E-15	1.63E-13	23.11974583	NOT
SLC41A3	-0.204630246	7.532258871	-8.355456914	7.37E-15	1.63E-13	23.11881819	NOT
ICK	0.383083957	7.214621773	8.349409131	7.66E-15	1.69E-13	23.08063222	NOT
PITPNC1	-0.429548084	7.69428266	-8.348284698	7.72E-15	1.71E-13	23.07353406	NOT
EPHB4	-0.270924738	6.96105019	-8.346971934	7.78E-15	1.72E-13	23.06524767	NOT
CC2D2A	0.390874645	5.497973084	8.339281205	8.18E-15	1.80E-13	23.01671591	NOT
PIK3C2A	-0.203050301	9.132679345	-8.33901489	8.19E-15	1.80E-13	23.01503577	NOT
MEIS1	-0.43970178	7.702411413	-8.335099703	8.40E-15	1.85E-13	22.99033854	NOT
CACNA2D2	0.367467937	4.962501496	8.33367278	8.48E-15	1.86E-13	22.98133891	NOT
CACNA2D1	0.325056117	9.1565181	8.331256722	8.61E-15	1.89E-13	22.96610261	NOT
OAS1	0.451099841	5.917926946	8.3259009	8.91E-15	1.95E-13	22.9323355	NOT
COX15	0.302328791	7.563611862	8.318492374	9.35E-15	2.05E-13	22.8856451	NOT
TMEM232	0.454809405	5.01474374	8.316855801	9.44E-15	2.07E-13	22.87533391	NOT
DTX4	0.312421588	5.306045672	8.314932253	9.56E-15	2.09E-13	22.86321597	NOT
HERC1	0.282443398	8.157770899	8.312710931	9.70E-15	2.12E-13	22.84922393	NOT
FAM107A	-0.406353264	8.558060414	-8.309341888	9.91E-15	2.16E-13	22.82800612	NOT
RIMKLB	0.300181779	6.56043526	8.307965052	1.00E-14	2.18E-13	22.81933626	NOT
PPM1D	-0.212845344	6.596254064	-8.301382436	1.04E-14	2.27E-13	22.77789619	NOT
ADGRE3	0.200344182	3.617090519	8.300035857	1.05E-14	2.29E-13	22.76942106	NOT
AASS	-0.429974791	8.533185936	-8.299357599	1.06E-14	2.29E-13	22.7651525	NOT
MAP4	0.256843532	8.733030052	8.297305135	1.07E-14	2.32E-13	22.75223657	NOT
P2RY2	-0.478366595	7.007469997	-8.292677934	1.10E-14	2.39E-13	22.72312421	NOT
SSU72	-0.219099175	7.298012691	-8.291235988	1.11E-14	2.41E-13	22.71405382	NOT
CCDC91	0.262020417	8.591993332	8.287434224	1.14E-14	2.46E-13	22.69014323	NOT
PRICKLE3	-0.221317989	6.266533249	-8.286154704	1.15E-14	2.48E-13	22.68209717	NOT
SEPHS2	-0.20410302	6.387650032	-8.283679751	1.17E-14	2.52E-13	22.66653566	NOT
S100A8	-1.129800814	7.118700403	-8.281581981	1.18E-14	2.55E-13	22.65334762	Down
ZNF219	-0.265708886	6.01553317	-8.280852532	1.19E-14	2.56E-13	22.6487622	NOT
EPC1	0.185482076	7.193509852	8.272217657	1.26E-14	2.70E-13	22.59449816	NOT
RPS19BP1	-0.222724421	6.393565915	-8.269553552	1.28E-14	2.75E-13	22.57776211	NOT
CCT2	-0.454473953	7.602535042	-8.267780614	1.29E-14	2.77E-13	22.56662598	NOT
SERPINE1	-1.634037208	7.199103759	-8.267361158	1.30E-14	2.78E-13	22.56399149	Down
RGAG1	-0.476928594	4.687926831	-8.267028952	1.30E-14	2.78E-13	22.56190503	NOT
ATF2	0.137750275	8.958035292	8.26552003	1.31E-14	2.81E-13	22.55242866	NOT
RARRES1	-0.9615545	5.649099782	-8.264342985	1.32E-14	2.82E-13	22.54503718	Down
TSPYL2	-0.487299252	7.435849367	-8.263073671	1.33E-14	2.84E-13	22.5370669	NOT
SNORD115.42	0.594876539	3.546260011	8.260957898	1.35E-14	2.88E-13	22.52378294	Up
FAM120B	0.184799616	7.270465053	8.260606969	1.35E-14	2.88E-13	22.52157979	NOT
PPP1R12A	0.142275236	8.598425263	8.258168653	1.38E-14	2.92E-13	22.50627328	NOT
POR	-0.4646078	7.223477316	-8.25732384	1.38E-14	2.94E-13	22.50097052	NOT
F13A1	-0.813989011	9.228435117	-8.256672299	1.39E-14	2.95E-13	22.4968811	Down
TXNRD1	-0.567629799	7.872275423	-8.255957777	1.39E-14	2.96E-13	22.49239656	NOT
CEP57	0.280476302	6.883091429	8.245779426	1.49E-14	3.15E-13	22.42853649	NOT
IMPACT	0.277036158	7.268077941	8.244970828	1.50E-14	3.16E-13	22.42346503	NOT
MLLT10	0.217196708	7.717959963	8.244800246	1.50E-14	3.16E-13	22.42239518	NOT
SCN7A	0.625555949	8.467692089	8.244720115	1.50E-14	3.16E-13	22.42189263	Up
TBC1D9	0.2483845	6.790605443	8.237777339	1.57E-14	3.30E-13	22.3783595	NOT
TNKS	0.199151803	7.640717025	8.237686698	1.57E-14	3.30E-13	22.37779128	NOT
COA5	0.26391696	6.380756218	8.233309404	1.61E-14	3.39E-13	22.35035448	NOT
PTCD2	0.334929931	6.834209162	8.232566716	1.62E-14	3.40E-13	22.34570008	NOT
ZNRD1ASP	0.288040522	5.391050287	8.231975276	1.63E-14	3.41E-13	22.34199371	NOT
CEBPD	-0.67410685	8.478587109	-8.228892415	1.66E-14	3.48E-13	22.32267662	Down
JAGN1	-0.301395389	6.356683083	-8.22878937	1.66E-14	3.48E-13	22.32203101	NOT
KIF22	0.226490148	5.822608167	8.22842212	1.66E-14	3.48E-13	22.31973011	NOT
GOLGA8O	0.271259009	6.361338181	8.222737669	1.72E-14	3.60E-13	22.2841226	NOT
NT5DC3	-0.569639739	5.526851808	-8.221532596	1.74E-14	3.63E-13	22.27657565	NOT
HEMK1	0.227586863	5.870472942	8.221496488	1.74E-14	3.63E-13	22.27634953	NOT
RDH10	-0.439139681	7.45067741	-8.220832223	1.75E-14	3.64E-13	22.27218974	NOT
IPCEF1	0.266910417	4.734554161	8.215999327	1.80E-14	3.75E-13	22.24193025	NOT
GSTM5	0.665972898	5.606152796	8.206870459	1.91E-14	3.97E-13	22.18479859	Up
VDAC3	0.271207106	11.00164091	8.205718249	1.92E-14	3.99E-13	22.17759003	NOT
KCNMB2	0.529316986	4.810932563	8.205385879	1.93E-14	4.00E-13	22.17551073	NOT
MIOS	-0.218590013	7.254377331	-8.204614472	1.94E-14	4.01E-13	22.17068498	NOT
TPCN1	0.540663977	9.148446401	8.203805148	1.95E-14	4.03E-13	22.1656223	NOT
PLXNC1	0.421991041	5.583455108	8.202049118	1.97E-14	4.07E-13	22.15463844	NOT
SLC17A9	-0.251518505	5.1504049	-8.197856942	2.02E-14	4.18E-13	22.12842168	NOT
BMP6	0.472489841	5.925797325	8.195337049	2.05E-14	4.24E-13	22.11266633	NOT
TMEM254	0.347597012	7.583659454	8.193730014	2.07E-14	4.28E-13	22.10261987	NOT
TBC1D2	-0.337840006	5.070809164	-8.189706362	2.13E-14	4.38E-13	22.07747035	NOT
GRK6	-0.20237975	6.127306051	-8.18677477	2.17E-14	4.46E-13	22.05915078	NOT
FZD1	0.326261085	6.115050804	8.183908462	2.21E-14	4.54E-13	22.04124252	NOT
FAM50A	-0.251024661	8.241228824	-8.183691117	2.21E-14	4.54E-13	22.03988472	NOT
OXCT1	0.35505894	9.69443049	8.181897406	2.24E-14	4.59E-13	22.02867973	NOT
OAS3	0.387449812	5.836527041	8.181466583	2.24E-14	4.60E-13	22.02598865	NOT
SLC25A19	-0.343097887	5.582088921	-8.180159813	2.26E-14	4.63E-13	22.01782654	NOT
CHUK	-0.26104954	6.730961522	-8.179828608	2.27E-14	4.63E-13	22.01575794	NOT
IRX4	-0.30963094	5.507668831	-8.178150539	2.29E-14	4.68E-13	22.00527792	NOT
SLC16A7	0.429101141	9.814590387	8.177629759	2.30E-14	4.69E-13	22.00202574	NOT
HEG1	0.290607036	9.666043638	8.175147826	2.33E-14	4.76E-13	21.98652797	NOT
HTATIP2	-0.367676129	6.258893691	-8.173440652	2.36E-14	4.81E-13	21.97586944	NOT
PPIP5K1	0.264441369	6.883862715	8.173160223	2.36E-14	4.81E-13	21.97411872	NOT
RXRB	0.199677647	7.13506258	8.171592079	2.39E-14	4.85E-13	21.96432942	NOT
LUC7L3	0.241746599	7.326029597	8.171082329	2.40E-14	4.86E-13	21.96114746	NOT
COL24A1	0.262933788	4.377109456	8.168904049	2.43E-14	4.93E-13	21.94755142	NOT
CASKIN2	-0.224966318	6.388994495	-8.164044132	2.51E-14	5.08E-13	21.9172245	NOT
KAZALD1	0.269278479	5.264106052	8.163669078	2.51E-14	5.08E-13	21.91488448	NOT
SNORD115.20	0.242390631	2.280927157	8.158730758	2.59E-14	5.24E-13	21.88407887	NOT
SERTAD3	-0.339082083	5.198239568	-8.158116516	2.60E-14	5.26E-13	21.88024787	NOT
GPAT2	-0.328014296	5.731523128	-8.156667543	2.63E-14	5.30E-13	21.87121131	NOT
MOCS1	-0.271301842	6.696603094	-8.152993999	2.69E-14	5.42E-13	21.84830497	NOT
XG	0.495632062	4.149873854	8.151846037	2.71E-14	5.45E-13	21.84114799	NOT
GTF2IRD1	-0.385724411	6.662155748	-8.150820844	2.73E-14	5.48E-13	21.83475687	NOT
ATP13A2	-0.255354287	6.174763354	-8.14884664	2.76E-14	5.55E-13	21.82245076	NOT
SPNS2	-0.203449693	6.233519857	-8.148285619	2.77E-14	5.56E-13	21.81895395	NOT
SIGMAR1	-0.248691239	7.192529174	-8.139705457	2.92E-14	5.87E-13	21.76549029	NOT
LMTK2	0.265796785	7.855385535	8.136147652	2.99E-14	5.99E-13	21.74333013	NOT
ZMPSTE24	-0.298159897	8.778943538	-8.130727157	3.10E-14	6.20E-13	21.70957795	NOT
KIAA0922	0.360220428	6.996407281	8.127419208	3.16E-14	6.32E-13	21.68898601	NOT
NUDT4P1	-0.319670658	11.12025616	-8.119565217	3.32E-14	6.64E-13	21.64011295	NOT
UBN2	0.177821246	7.788557053	8.11454496	3.43E-14	6.84E-13	21.60888661	NOT
ADD3	0.299315153	8.251483014	8.114374678	3.43E-14	6.85E-13	21.60782763	NOT
MFSD1	-0.291552121	8.307854567	-8.109274221	3.55E-14	7.06E-13	21.57611338	NOT
THSD4	0.439088342	7.934297908	8.108881122	3.56E-14	7.07E-13	21.57366957	NOT
C6orf106	-0.285088944	8.703168935	-8.106898313	3.60E-14	7.16E-13	21.56134381	NOT
VPS45	0.278255593	9.246802427	8.106290008	3.61E-14	7.18E-13	21.55756273	NOT
ZBTB4	0.266010223	7.737845814	8.105126589	3.64E-14	7.22E-13	21.5503316	NOT
EGLN2	-0.172688462	5.392279891	-8.103026394	3.69E-14	7.31E-13	21.53727944	NOT
ANO1	0.418595838	6.624112762	8.102598645	3.70E-14	7.32E-13	21.53462131	NOT
STON2	0.272150907	4.216363853	8.101433505	3.73E-14	7.37E-13	21.52738126	NOT
BRCA1	0.349629944	4.941713144	8.100296318	3.75E-14	7.42E-13	21.52031544	NOT
MYBL1	0.510976651	6.23204976	8.099101897	3.78E-14	7.47E-13	21.51289457	NOT
RAD51B	0.283875536	4.847368905	8.094157116	3.90E-14	7.69E-13	21.4821792	NOT
KCNS3	0.375827839	4.947826359	8.086089339	4.11E-14	8.09E-13	21.43208642	NOT
CPEB3	0.345425188	6.456018502	8.083795307	4.17E-14	8.20E-13	21.41784769	NOT
RSRP1	0.363698343	6.5570865	8.08136314	4.23E-14	8.32E-13	21.40275395	NOT
METTL22	-0.269428721	6.67564153	-8.078252254	4.32E-14	8.48E-13	21.38345173	NOT
APLP2	0.182555425	10.24597185	8.075421149	4.39E-14	8.62E-13	21.36588895	NOT
C10orf71	0.789784391	8.8888045	8.074687802	4.41E-14	8.65E-13	21.36134017	Up
LINC01011	0.22756274	5.317246359	8.074063293	4.43E-14	8.68E-13	21.35746666	NOT
PPP1R9A	0.297405586	7.279059773	8.072097026	4.49E-14	8.78E-13	21.34527196	NOT
ELL2	-0.581494308	7.86325434	-8.065377013	4.68E-14	9.14E-13	21.30360685	NOT
NAGA	-0.260042113	6.480972339	-8.065368312	4.68E-14	9.14E-13	21.30355291	NOT
SRPX	-0.420789941	8.884959226	-8.063432661	4.74E-14	9.24E-13	21.29155506	NOT
RAB23	0.340033313	6.692883266	8.062661117	4.76E-14	9.28E-13	21.28677319	NOT
SCAMP2	-0.279755422	8.20368942	-8.060248865	4.84E-14	9.41E-13	21.27182413	NOT
LOC152048	0.362854846	4.776228303	8.06017795	4.84E-14	9.41E-13	21.2713847	NOT
NCOA3	-0.284600364	8.744198405	-8.059034935	4.87E-14	9.47E-13	21.26430216	NOT
SRBD1	0.239339921	6.920122849	8.056928286	4.94E-14	9.58E-13	21.25125002	NOT
POLD4	-0.263512719	7.408585948	-8.055602431	4.98E-14	9.65E-13	21.24303637	NOT
GATM	0.707327172	7.85015148	8.051373676	5.11E-14	9.91E-13	21.2168442	Up
ACADSB	0.392086516	7.888929731	8.050233725	5.15E-14	9.97E-13	21.20978481	NOT
PRCC	-0.226518811	7.882439504	-8.049189251	5.19E-14	1.00E-12	21.20331717	NOT
IFI44	0.436117107	5.870893535	8.041325888	5.45E-14	1.05E-12	21.15463981	NOT
PLEKHO1	-0.446717957	6.992100708	-8.041144138	5.46E-14	1.05E-12	21.153515	NOT
FAM102B	0.431287636	5.533380048	8.039339187	5.52E-14	1.06E-12	21.14234541	NOT
SNTB1	0.298187873	6.871872074	8.037760817	5.57E-14	1.07E-12	21.13257908	NOT
COL15A1	0.507976666	7.547266302	8.034799029	5.68E-14	1.09E-12	21.11425552	NOT
FAM188A	0.198036914	6.536526863	8.031608352	5.79E-14	1.11E-12	21.09451999	NOT
SUN1	0.25852142	8.268984896	8.031316806	5.80E-14	1.11E-12	21.09271688	NOT
ARPC4	-0.27606117	7.291362568	-8.028538812	5.91E-14	1.13E-12	21.07553775	NOT
SLC38A2	-0.419418532	10.04660892	-8.028469804	5.91E-14	1.13E-12	21.07511105	NOT
CHMP5	0.296151782	7.52755114	8.028019788	5.93E-14	1.13E-12	21.07232846	NOT
PIAS2	0.176027407	7.721640934	8.018315934	6.30E-14	1.20E-12	21.01234722	NOT
YARS	-0.407171012	7.200026406	-8.011119147	6.59E-14	1.26E-12	20.96788808	NOT
AK5	0.367883632	3.52390168	8.009635195	6.65E-14	1.27E-12	20.95872347	NOT
ATP8A1	0.457522052	7.330042142	8.009618192	6.65E-14	1.27E-12	20.95861847	NOT
MGEA5	0.277098863	8.470867142	8.004592014	6.87E-14	1.31E-12	20.92758462	NOT
ZNF426	0.204617982	7.332998457	8.003953819	6.90E-14	1.31E-12	20.92364488	NOT
DCUN1D5	-0.29562403	6.833500541	-8.002358494	6.97E-14	1.32E-12	20.91379728	NOT
INMT	0.523519728	7.87238093	7.992266845	7.42E-14	1.41E-12	20.85152852	NOT
CLASP2	0.287608468	8.780150838	7.99171278	7.45E-14	1.41E-12	20.848111	NOT
CEP126	0.358991805	4.911652507	7.990438604	7.51E-14	1.42E-12	20.84025227	NOT
TMEM135	0.165549416	7.187750171	7.988108594	7.62E-14	1.44E-12	20.82588324	NOT
NME5	0.440671468	4.837515918	7.988101291	7.62E-14	1.44E-12	20.82583821	NOT
ORMDL3	0.276355887	5.892471906	7.987829901	7.63E-14	1.44E-12	20.82416471	NOT
ZNF83	0.338151953	6.223826131	7.986179378	7.71E-14	1.46E-12	20.81398761	NOT
CHD6	0.265855521	7.671773459	7.983267492	7.85E-14	1.48E-12	20.79603578	NOT
SRGN	-0.501919712	9.208903819	-7.980293833	8.00E-14	1.51E-12	20.77770681	NOT
SELO	-0.191616428	7.095950075	-7.979821795	8.03E-14	1.51E-12	20.77479761	NOT
ZNF442	0.269469842	5.551451614	7.979371988	8.05E-14	1.51E-12	20.77202552	NOT
IGSF10	0.739785776	5.009967084	7.978039448	8.12E-14	1.53E-12	20.76381378	Up
CETN2	0.2522553	8.223302722	7.977929361	8.12E-14	1.53E-12	20.7631354	NOT
MANEA	-0.343967787	7.070240472	-7.973726794	8.34E-14	1.56E-12	20.73724228	NOT
SNORD115.41	0.416637977	3.418337468	7.973621351	8.34E-14	1.56E-12	20.73659272	NOT
RAB5C	-0.265700794	9.771152953	-7.972691417	8.39E-14	1.57E-12	20.73086421	NOT
P2RX6	0.32447621	4.276417951	7.970708877	8.50E-14	1.59E-12	20.71865272	NOT
SLC52A3	-0.367439415	5.427657895	-7.969391809	8.57E-14	1.60E-12	20.71054113	NOT
SOCS2	0.410306681	6.528588321	7.966348728	8.73E-14	1.63E-12	20.69180217	NOT
VGLL4	0.168434287	6.035372018	7.961217959	9.02E-14	1.68E-12	20.66021633	NOT
NAB1	0.244649479	6.141003371	7.956569595	9.29E-14	1.73E-12	20.63160989	NOT
RTTN	0.215934213	6.190866151	7.954155563	9.43E-14	1.76E-12	20.61675735	NOT
ARMCX2	0.314129224	5.295791756	7.953528819	9.47E-14	1.76E-12	20.61290166	NOT
MSANTD3	-0.360566898	7.366470522	-7.952961597	9.50E-14	1.77E-12	20.60941228	NOT
JOSD2	-0.201830848	5.574273595	-7.952294198	9.54E-14	1.77E-12	20.60530683	NOT
C1QB	-0.694116832	8.064153117	-7.951749042	9.57E-14	1.78E-12	20.60195348	Down
PTRH2	-0.33190248	5.61940588	-7.95148445	9.59E-14	1.78E-12	20.60032598	NOT
S100A3	-0.440938607	3.48743848	-7.949278647	9.72E-14	1.80E-12	20.58675925	NOT
RNF167	-0.198739684	7.404026917	-7.948990113	9.74E-14	1.80E-12	20.58498478	NOT
CACNA1H	-0.348409694	5.648546976	-7.945180376	9.97E-14	1.84E-12	20.56155845	NOT
SGCE	0.338434549	8.125675931	7.94101327	1.02E-13	1.89E-12	20.53594171	NOT
QPCTL	-0.197759801	5.44155084	-7.940755969	1.03E-13	1.89E-12	20.53436022	NOT
BRMS1	-0.310862458	5.428475395	-7.940122297	1.03E-13	1.90E-12	20.53046552	NOT
DAG1	-0.237745993	8.79208048	-7.940074706	1.03E-13	1.90E-12	20.53017302	NOT
EIF2AK2	0.233242798	7.455853617	7.938160964	1.04E-13	1.92E-12	20.51841179	NOT
SH3BP2	-0.229301998	6.038217985	-7.937622977	1.05E-13	1.92E-12	20.51510578	NOT
ARRDC4	-0.647870277	7.41182035	-7.936082052	1.06E-13	1.94E-12	20.50563724	Down
MCF2L2	0.204603044	3.729100043	7.929806148	1.10E-13	2.01E-12	20.4670841	NOT
CDKL3	0.241068216	3.340909827	7.929613073	1.10E-13	2.01E-12	20.4658983	NOT
ANXA4	0.330563428	6.81107813	7.928824672	1.11E-13	2.02E-12	20.46105637	NOT
ZNF135	0.263033385	5.983419101	7.92558333	1.13E-13	2.06E-12	20.44115262	NOT
PNPLA6	-0.229428454	5.922248342	-7.924669786	1.13E-13	2.07E-12	20.43554373	NOT
NCDN	0.25105655	7.059596407	7.920492166	1.16E-13	2.13E-12	20.40989894	NOT
DESI1	-0.297609621	9.137124348	-7.920107272	1.17E-13	2.13E-12	20.40753659	NOT
FANCI	-0.189870798	5.125661297	-7.915735338	1.20E-13	2.19E-12	20.3807077	NOT
PLCD3	-0.345127329	7.601494146	-7.914154839	1.21E-13	2.21E-12	20.37101079	NOT
ARHGAP28	0.329552738	4.299105648	7.911871448	1.23E-13	2.23E-12	20.3570033	NOT
STEAP4	-0.588323818	8.462351566	-7.909314032	1.25E-13	2.27E-12	20.34131744	Down
CADPS2	-0.421505178	6.173221326	-7.905665457	1.28E-13	2.32E-12	20.31894384	NOT
DSC1	0.970813437	6.399797441	7.905329608	1.28E-13	2.32E-12	20.31688465	Up
ZSCAN30	0.247117447	4.748909928	7.903575483	1.29E-13	2.35E-12	20.30613039	NOT
SNORD115.24	0.68055744	4.266133201	7.903144586	1.30E-13	2.35E-12	20.30348883	Up
ARPC1B	-0.443520205	8.137729415	-7.900214695	1.32E-13	2.39E-12	20.28552962	NOT
PTTG1IP	-0.20652443	9.044666118	-7.898772758	1.33E-13	2.41E-12	20.2766924	NOT
DPP9	-0.246826414	7.446216469	-7.897218969	1.35E-13	2.43E-12	20.26717067	NOT
NME1.NME2	-0.495270939	7.220809997	-7.89556841	1.36E-13	2.45E-12	20.25705708	NOT
TKT	-0.429675975	6.640660867	-7.894253288	1.37E-13	2.47E-12	20.24899966	NOT
CRHBP	0.530773716	4.900021968	7.894041493	1.37E-13	2.47E-12	20.24770212	NOT
E2F4	-0.243157463	7.298503588	-7.894029446	1.37E-13	2.47E-12	20.24762832	NOT
C5AR1	-0.545689276	5.69689375	-7.891745882	1.39E-13	2.50E-12	20.2336395	NOT
CFL1	-0.314318443	9.938939554	-7.890442208	1.40E-13	2.52E-12	20.22565437	NOT
CDH23	0.379129082	5.871499656	7.88874112	1.42E-13	2.55E-12	20.21523614	NOT
MEG3	0.473790754	5.759064671	7.888676893	1.42E-13	2.55E-12	20.21484281	NOT
TMEM30B	0.281851511	4.371930419	7.887670231	1.43E-13	2.56E-12	20.20867817	NOT
UBALD1	-0.221425801	7.81950702	-7.88694053	1.44E-13	2.57E-12	20.20420987	NOT
YTHDC1	0.206311577	7.818882302	7.886027496	1.44E-13	2.58E-12	20.19861926	NOT
SNORD115.44	0.724323921	4.366940608	7.883037643	1.47E-13	2.63E-12	20.18031458	Up
PODN	0.635302464	7.913340598	7.881105946	1.49E-13	2.66E-12	20.16849026	Up
WLS	0.292347672	8.832778213	7.872147188	1.57E-13	2.81E-12	20.11367291	NOT
IVD	0.319655139	7.601085154	7.869812573	1.60E-13	2.85E-12	20.09939344	NOT
RPS6KA4	-0.1841034	5.397953295	-7.868854725	1.61E-13	2.86E-12	20.09353552	NOT
LIMA1	0.312213353	7.299014197	7.86379217	1.66E-13	2.95E-12	20.06258103	NOT
CD276	-0.33018957	6.43292585	-7.862553624	1.67E-13	2.97E-12	20.05500976	NOT
WDR1	-0.297640823	9.478903319	-7.862182807	1.68E-13	2.97E-12	20.05274307	NOT
CCDC85C	-0.202363004	6.34305129	-7.859321677	1.71E-13	3.02E-12	20.03525588	NOT
THYN1	0.244571139	6.94410394	7.855715423	1.74E-13	3.09E-12	20.01321956	NOT
TRAPPC3	-0.207012521	8.061874439	-7.854742879	1.76E-13	3.11E-12	20.00727772	NOT
MYO10	0.408819313	5.9338003	7.854275956	1.76E-13	3.11E-12	20.00442516	NOT
AMOT	0.346495181	5.496630818	7.853534883	1.77E-13	3.12E-12	19.99989793	NOT
ZDHHC15	0.363860318	6.016542492	7.853495777	1.77E-13	3.12E-12	19.99965903	NOT
PPP1R14B	-0.377635028	7.777474075	-7.852174229	1.78E-13	3.15E-12	19.99158629	NOT
AKR7A2	0.229538916	7.459046381	7.847704073	1.83E-13	3.23E-12	19.96428574	NOT
BTN3A3	0.374030178	6.079814921	7.846872167	1.84E-13	3.25E-12	19.959206	NOT
NAP1L2	0.519182459	4.924978405	7.843659318	1.88E-13	3.31E-12	19.93959072	NOT
LYPLAL1	0.437071925	6.807031768	7.842404273	1.90E-13	3.33E-12	19.93192956	NOT
GSDMB	0.322706983	3.995565097	7.838675882	1.94E-13	3.41E-12	19.90917443	NOT
FAM127C	-0.247105178	8.453519288	-7.837918555	1.95E-13	3.42E-12	19.90455305	NOT
DCAF12	-0.207918709	7.451025844	-7.836487853	1.97E-13	3.45E-12	19.89582326	NOT
MIRLET7C	0.559931741	3.563190769	7.83259577	2.01E-13	3.53E-12	19.87207925	NOT
ADGRD1	-0.536520931	8.040927712	-7.830671472	2.04E-13	3.57E-12	19.86034233	NOT
CCDC3	0.629411516	6.405891539	7.82957773	2.05E-13	3.59E-12	19.85367197	Up
CSF1	-0.334356028	7.283752824	-7.82881308	2.06E-13	3.60E-12	19.84900894	NOT
ANKH	0.24289688	8.996151196	7.828674935	2.06E-13	3.60E-12	19.84816652	NOT
EIF2B4	-0.19892629	7.451602619	-7.824677555	2.12E-13	3.69E-12	19.82379386	NOT
IFT22	0.267406205	7.527091894	7.822876602	2.14E-13	3.73E-12	19.81281544	NOT
BTN3A2	0.445871884	5.410831996	7.820868781	2.17E-13	3.77E-12	19.80057765	NOT
NAV1	0.479978565	8.846845944	7.819484697	2.19E-13	3.80E-12	19.7921426	NOT
GPR52	0.473174619	7.570928823	7.816324476	2.23E-13	3.87E-12	19.77288634	NOT
ZNF404	0.349627222	4.991389406	7.814826656	2.25E-13	3.91E-12	19.76376117	NOT
ELF2	-0.177604733	7.106397773	-7.814095229	2.26E-13	3.92E-12	19.75930545	NOT
LACE1	0.246875045	5.925622451	7.813648044	2.27E-13	3.93E-12	19.75658139	NOT
BCAT1	-0.475505608	5.417946347	-7.810258718	2.31E-13	4.01E-12	19.73593795	NOT
PRAF2	-0.304953687	7.006620005	-7.808367523	2.34E-13	4.05E-12	19.7244214	NOT
PROSER1	-0.211433837	7.846274001	-7.808068496	2.35E-13	4.05E-12	19.7226006	NOT
MIR99AHG	0.337937438	5.173204118	7.806823279	2.36E-13	4.08E-12	19.71501879	NOT
ABI2	0.219438072	8.594274572	7.806024675	2.38E-13	4.10E-12	19.71015666	NOT
MIR208A	-1.174710257	5.051126057	-7.805893712	2.38E-13	4.10E-12	19.70935935	Down
STAT4	0.894980941	5.556986203	7.802114529	2.43E-13	4.19E-12	19.68635457	Up
SENP6	0.164901781	8.004140917	7.797392494	2.51E-13	4.31E-12	19.65761925	NOT
THOC6	-0.167274368	6.396646784	-7.792255857	2.59E-13	4.45E-12	19.62637204	NOT
IMPA2	-0.357700729	6.052475414	-7.790987959	2.61E-13	4.48E-12	19.61866095	NOT
SHKBP1	-0.261378953	6.531948367	-7.790083873	2.62E-13	4.50E-12	19.61316291	NOT
DYNC2LI1	0.251915484	4.919560801	7.789171154	2.64E-13	4.52E-12	19.60761274	NOT
TRANK1	0.347771258	5.006984283	7.786954142	2.67E-13	4.58E-12	19.59413281	NOT
CBY1	0.273473599	6.531967174	7.786524867	2.68E-13	4.59E-12	19.59152297	NOT
DUSP15	0.197289419	4.550376937	7.782296532	2.75E-13	4.71E-12	19.56582053	NOT
CCDC171	0.320160897	4.65120874	7.780445285	2.78E-13	4.76E-12	19.55456999	NOT
OSBP2	0.333970627	5.369786953	7.779310609	2.80E-13	4.79E-12	19.54767499	NOT
FRMD4B	0.457096439	7.477062881	7.777237448	2.84E-13	4.85E-12	19.53507865	NOT
C2CD2L	-0.187039037	6.497258609	-7.775417109	2.87E-13	4.90E-12	19.52401999	NOT
EFTUD2	-0.18595405	8.373694046	-7.774923793	2.88E-13	4.91E-12	19.52102332	NOT
CTSC	-0.777854567	7.492696533	-7.774848805	2.88E-13	4.91E-12	19.52056781	Down
THNSL1	0.370405504	5.456009072	7.773758439	2.90E-13	4.93E-12	19.51394475	NOT
PQLC2L	-0.467535742	5.516040321	-7.769013774	2.99E-13	5.08E-12	19.48513101	NOT
PNRC2	0.205605421	9.474203395	7.768146003	3.01E-13	5.10E-12	19.47986222	NOT
COG6	0.268338799	7.496520026	7.766748699	3.03E-13	5.14E-12	19.47137901	NOT
CD53	-0.683691696	7.509248029	-7.766173584	3.04E-13	5.15E-12	19.46788766	Down
MX2	0.440188243	6.084446684	7.762884727	3.10E-13	5.26E-12	19.44792482	NOT
GATA2	-0.290646745	5.610563829	-7.761005158	3.14E-13	5.31E-12	19.43651829	NOT
GLA	-0.316914384	5.80998894	-7.758070723	3.20E-13	5.41E-12	19.41871323	NOT
MRC1	-0.701376791	7.714399193	-7.757418637	3.21E-13	5.42E-12	19.41475713	Down
SNORD115.43	0.284790556	2.28064167	7.757109626	3.22E-13	5.43E-12	19.41288247	NOT
MT1B	-0.322583986	4.804397909	-7.755846089	3.24E-13	5.47E-12	19.40521751	NOT
FGR	-0.46788187	5.874129579	-7.749996041	3.36E-13	5.66E-12	19.36973874	NOT
BAX	-0.215018644	6.4245952	-7.749930473	3.36E-13	5.66E-12	19.36934117	NOT
FAM13A	0.28232097	6.640117117	7.747695019	3.41E-13	5.73E-12	19.3557879	NOT
LZTS1	-0.230093215	5.089613564	-7.747253966	3.42E-13	5.74E-12	19.35311411	NOT
WDR76	-0.262685055	4.675108543	-7.744118278	3.49E-13	5.85E-12	19.33410718	NOT
STAB1	-0.408811026	7.064078491	-7.742382646	3.52E-13	5.91E-12	19.32358855	NOT
LINC00680	0.193780028	7.187542384	7.742372642	3.52E-13	5.91E-12	19.32352793	NOT
GRAMD1A	-0.27738111	6.831946831	-7.74194419	3.53E-13	5.92E-12	19.32093155	NOT
CHL1	-0.732904445	5.645307943	-7.738622479	3.61E-13	6.03E-12	19.30080502	Down
METTL14	0.189162239	7.375643246	7.737869407	3.62E-13	6.06E-12	19.29624278	NOT
OCIAD1	0.195163123	7.947691507	7.734028834	3.71E-13	6.20E-12	19.27297983	NOT
BTBD6	-0.221899298	6.453508281	-7.732203202	3.75E-13	6.26E-12	19.261924	NOT
ADPRHL1	0.456735451	9.979196872	7.730084705	3.80E-13	6.34E-12	19.24909646	NOT
IL17RB	-0.45012646	3.814092821	-7.728829538	3.83E-13	6.38E-12	19.24149735	NOT
DCUN1D2	0.458787705	7.896259864	7.727978041	3.85E-13	6.41E-12	19.23634256	NOT
MED12L	0.405766922	4.06546243	7.726432025	3.89E-13	6.47E-12	19.22698413	NOT
ELP2	0.178403497	6.863405731	7.726170046	3.90E-13	6.47E-12	19.22539841	NOT
MED12	0.195876954	7.338307639	7.725770384	3.91E-13	6.48E-12	19.22297937	NOT
CFAP77	-0.317418052	4.343578108	-7.725667278	3.91E-13	6.48E-12	19.22235531	NOT
PARD3	-0.285876469	7.502585517	-7.723493473	3.96E-13	6.56E-12	19.20919925	NOT
FGF7	-0.518239476	5.613637569	-7.71815966	4.09E-13	6.78E-12	19.17692748	NOT
CDKN1A	-0.638594683	6.437636843	-7.716586445	4.13E-13	6.84E-12	19.16741131	Down
SNAPC5	-0.201500269	7.299517009	-7.715134648	4.17E-13	6.89E-12	19.15863056	NOT
R3HDM2	0.292112194	8.300779643	7.710951005	4.28E-13	7.07E-12	19.13333235	NOT
SCAMP5	0.340833132	5.039501665	7.706142312	4.41E-13	7.28E-12	19.10426418	NOT
RABGGTA	-0.230236717	6.425413875	-7.703749975	4.47E-13	7.38E-12	19.08980655	NOT
NRG1	0.565887443	3.796431093	7.702566807	4.51E-13	7.42E-12	19.08265725	NOT
PTPRM	0.22933387	10.47316269	7.701652524	4.53E-13	7.46E-12	19.07713311	NOT
ZNF518A	0.246023443	6.577036268	7.701119422	4.55E-13	7.48E-12	19.07391226	NOT
TIMP3	-0.342461191	8.876722331	-7.699310314	4.60E-13	7.56E-12	19.0629831	NOT
IFT80	0.295350517	6.509612749	7.69743407	4.65E-13	7.64E-12	19.05164991	NOT
IMPDH1	-0.195760667	6.164056972	-7.696584878	4.68E-13	7.67E-12	19.046521	NOT
MTFP1	-0.403719375	5.207226296	-7.69444911	4.74E-13	7.77E-12	19.03362293	NOT
NRN1	0.355283578	7.844128463	7.69268471	4.79E-13	7.85E-12	19.02296912	NOT
ETNPPL	-0.845279342	5.275203782	-7.692459175	4.80E-13	7.85E-12	19.0216074	Down
COA6	-0.287799674	6.400313015	-7.692194277	4.80E-13	7.86E-12	19.02000804	NOT
ELOVL1	-0.277667034	7.952591132	-7.690111346	4.87E-13	7.95E-12	19.00743314	NOT
C22orf46	0.29684978	5.611388732	7.684636791	5.03E-13	8.22E-12	18.97439189	NOT
RAPGEF2	0.201674457	8.113839363	7.684072647	5.05E-13	8.24E-12	18.97098781	NOT
CNNM4	0.39900221	6.979327659	7.683031386	5.08E-13	8.28E-12	18.96470516	NOT
PDE1C	0.412292937	8.837736681	7.680808081	5.15E-13	8.39E-12	18.95129203	NOT
MMP16	0.345923338	4.430927673	7.677725085	5.25E-13	8.55E-12	18.9326961	NOT
KCNK15	-0.296503258	5.570702404	-7.677334505	5.26E-13	8.56E-12	18.93034052	NOT
MSH2	0.323441881	5.430513101	7.676299907	5.30E-13	8.61E-12	18.92410121	NOT
LOC653653	-0.284231221	9.124191214	-7.674006833	5.37E-13	8.72E-12	18.91027415	NOT
C4orf36	0.262342742	3.695970866	7.673233742	5.40E-13	8.76E-12	18.90561302	NOT
TBCK	0.249329934	7.662126545	7.671817793	5.45E-13	8.83E-12	18.89707664	NOT
SRM	-0.275157542	8.365484699	-7.667469616	5.59E-13	9.06E-12	18.87086829	NOT
PNP	-0.725653439	6.101786516	-7.664963122	5.68E-13	9.19E-12	18.85576445	Down
STK33	0.348281024	6.587478929	7.662235065	5.78E-13	9.34E-12	18.83932872	NOT
NIPA2	-0.309033982	7.15080718	-7.661891072	5.79E-13	9.35E-12	18.83725651	NOT
LDHA	-0.353407701	10.6731691	-7.659212914	5.88E-13	9.50E-12	18.82112509	NOT
CLTCL1	0.312529015	6.774809976	7.6585548	5.91E-13	9.53E-12	18.81716155	NOT
CCDC191	0.243317289	3.858943531	7.657364956	5.95E-13	9.59E-12	18.80999613	NOT
SNORD115.32	0.587639062	3.080339198	7.656594092	5.98E-13	9.63E-12	18.80535421	Up
GBP4	0.529391164	6.032123073	7.654820623	6.05E-13	9.73E-12	18.79467592	NOT
MEN1	-0.183893938	5.428331662	-7.651788187	6.16E-13	9.90E-12	18.77642052	NOT
GAS2L1	-0.249018699	6.043053388	-7.651375589	6.18E-13	9.92E-12	18.77393699	NOT
PRDM1	0.46233931	5.166567314	7.65118069	6.18E-13	9.92E-12	18.77276386	NOT
LOC102724238	0.253536658	6.220644221	7.651010981	6.19E-13	9.92E-12	18.77174238	NOT
DPY19L2	0.435462699	7.474738532	7.649818681	6.23E-13	9.99E-12	18.76456624	NOT
CARF	0.376237127	6.038743691	7.648950565	6.27E-13	1.00E-11	18.75934168	NOT
FGGY	0.316759492	6.155259336	7.648088236	6.30E-13	1.01E-11	18.7541523	NOT
ADA	-0.350843634	6.071792249	-7.646989882	6.34E-13	1.01E-11	18.74754303	NOT
SLC25A27	0.358227712	7.022505862	7.641420177	6.56E-13	1.05E-11	18.71403613	NOT
CENPA	0.432271433	5.239411915	7.63827172	6.69E-13	1.07E-11	18.6951015	NOT
ITPKC	-0.402363707	6.106620252	-7.637898104	6.71E-13	1.07E-11	18.6928549	NOT
CD14	-0.758808041	8.235155083	-7.636695664	6.76E-13	1.08E-11	18.68562489	Down
RMDN2	0.297498467	4.925427754	7.635699996	6.80E-13	1.08E-11	18.67963865	NOT
CLIP1	-0.267577867	8.574745144	-7.634589621	6.85E-13	1.09E-11	18.67296329	NOT
LINC00174	0.405447115	5.024553691	7.632954717	6.91E-13	1.10E-11	18.66313559	NOT
WSB1	0.254596046	9.636793958	7.631539093	6.97E-13	1.11E-11	18.654627	NOT
FBXO25	0.158934876	8.212078352	7.628184157	7.12E-13	1.13E-11	18.63446585	NOT
F2R	0.516548325	7.049110688	7.626460147	7.20E-13	1.14E-11	18.62410758	NOT
SLC4A2	-0.220977635	6.401719631	-7.626352508	7.20E-13	1.14E-11	18.6234609	NOT
EMC6	-0.23328526	6.0694977	-7.620976933	7.44E-13	1.18E-11	18.59117208	NOT
ESRRA	-0.272865513	7.034293022	-7.619772672	7.50E-13	1.19E-11	18.5839404	NOT
CSAD	0.308468123	6.320563987	7.614471172	7.74E-13	1.22E-11	18.55211235	NOT
SH3GL1	-0.270523308	6.517999318	-7.61176732	7.87E-13	1.24E-11	18.53588446	NOT
TM2D3	-0.191790265	7.277224419	-7.611140494	7.90E-13	1.25E-11	18.53212287	NOT
TTLL1	0.309259049	6.817323713	7.611126029	7.90E-13	1.25E-11	18.53203607	NOT
NAGLU	-0.186913044	6.453511808	-7.609266099	7.99E-13	1.26E-11	18.52087568	NOT
DVL1	-0.230393317	6.966816321	-7.607711486	8.07E-13	1.27E-11	18.51154855	NOT
SLA	-0.541928173	5.352950563	-7.607647742	8.07E-13	1.27E-11	18.51116613	NOT
BICC1	0.409377727	6.109331341	7.60165436	8.38E-13	1.32E-11	18.47521844	NOT
AVEN	-0.305563352	7.028574228	-7.600431772	8.44E-13	1.33E-11	18.46788751	NOT
C6orf120	-0.213977931	7.075100133	-7.598174437	8.56E-13	1.34E-11	18.45435377	NOT
NUDT5	-0.310404034	6.334097899	-7.595790365	8.68E-13	1.36E-11	18.44006273	NOT
DERL1	-0.3074186	9.448197975	-7.595085388	8.72E-13	1.37E-11	18.43583732	NOT
IL2RB	0.290403845	4.364350366	7.594631536	8.74E-13	1.37E-11	18.4331172	NOT
NCLN	-0.262883421	6.147743475	-7.594191442	8.77E-13	1.37E-11	18.43047963	NOT
USP30	0.253149359	7.849437199	7.59418135	8.77E-13	1.37E-11	18.43041915	NOT
DPH3	-0.239241503	7.614861728	-7.592929298	8.84E-13	1.38E-11	18.42291583	NOT
FAAP100	-0.185447395	6.335237843	-7.589726568	9.01E-13	1.41E-11	18.40372574	NOT
UBAP2	-0.187030982	8.037236748	-7.582701426	9.41E-13	1.47E-11	18.36164903	NOT
SNCAIP	0.251451861	4.549800424	7.581682724	9.46E-13	1.47E-11	18.35554946	NOT
LRRC1	0.378294342	5.413490892	7.579443429	9.59E-13	1.49E-11	18.34214313	NOT
FAM32A	-0.236472276	6.887588459	-7.578598009	9.64E-13	1.50E-11	18.33708234	NOT
NBEAL1	0.238743627	7.485786952	7.578165385	9.67E-13	1.50E-11	18.33449271	NOT
IFT27	0.230215404	5.399123946	7.575638068	9.82E-13	1.52E-11	18.3193663	NOT
SLC25A39	-0.220784432	7.62294075	-7.575609654	9.82E-13	1.52E-11	18.31919626	NOT
RHNO1	0.2843166	6.462650397	7.575214959	9.85E-13	1.53E-11	18.31683422	NOT
MTSS1L	-0.192971062	6.414825788	-7.57448322	9.89E-13	1.53E-11	18.31245533	NOT
CREB3L1	-0.286125301	6.781786634	-7.57433375	9.90E-13	1.53E-11	18.3115609	NOT
TMX1	-0.304173591	7.447256608	-7.574105894	9.91E-13	1.53E-11	18.31019742	NOT
WNT9A	0.674868669	5.759098965	7.572721556	1.00E-12	1.54E-11	18.30191416	Up
MTA2	-0.21457648	7.371963577	-7.572686481	1.00E-12	1.54E-11	18.30170429	NOT
ATRNL1	0.992447696	5.068422247	7.569660457	1.02E-12	1.57E-11	18.28360103	Up
PGPEP1L	0.405020569	4.99115227	7.569077252	1.02E-12	1.58E-11	18.28011247	NOT
S100A16	-0.332235259	7.449265425	-7.565125388	1.05E-12	1.61E-11	18.25647775	NOT
TMEM183B	-0.230722251	7.965063481	-7.564652858	1.05E-12	1.62E-11	18.2536522	NOT
VPS41	0.198104063	7.184280425	7.562001539	1.07E-12	1.64E-11	18.2378002	NOT
TOR1B	-0.246902932	5.718731057	-7.561959625	1.07E-12	1.64E-11	18.23754963	NOT
CFAP58	0.392038461	5.107641023	7.560659416	1.08E-12	1.65E-11	18.22977701	NOT
C11orf96	-0.412922857	5.668684208	-7.559055316	1.09E-12	1.67E-11	18.22018881	NOT
EVC	0.282484131	5.893661418	7.557450777	1.10E-12	1.68E-11	18.21059917	NOT
SYF2	0.216590812	6.076493275	7.555853053	1.11E-12	1.70E-11	18.20105145	NOT
ZMYM2	0.193388886	8.788222423	7.555556132	1.11E-12	1.70E-11	18.19927723	NOT
HIF3A	-0.481333737	7.946023588	-7.55413007	1.12E-12	1.71E-11	18.19075652	NOT
SYT17	0.269839955	4.555054206	7.553630911	1.12E-12	1.72E-11	18.18777427	NOT
COL16A1	0.164458962	5.231704939	7.553477109	1.12E-12	1.72E-11	18.1868554	NOT
RIPK2	-0.306872317	6.712945211	-7.547088269	1.17E-12	1.78E-11	18.14869561	NOT
SYCE1L	-0.257754199	6.2736736	-7.545617377	1.18E-12	1.80E-11	18.13991282	NOT
DCTN6	0.207277079	8.638613452	7.54400999	1.19E-12	1.82E-11	18.13031615	NOT
EDNRA	0.496562058	8.667924618	7.542467526	1.20E-12	1.83E-11	18.12110823	NOT
TMEM165	-0.322499997	8.516901287	-7.539853864	1.22E-12	1.86E-11	18.10550817	NOT
SERPINI1	0.419736742	4.825454457	7.536616617	1.25E-12	1.89E-11	18.08619054	NOT
MT1M	-0.684015842	6.512293256	-7.536120411	1.25E-12	1.90E-11	18.08322996	Down
ENPP4	-0.252412812	5.963424482	-7.535508764	1.25E-12	1.90E-11	18.07958077	NOT
ALS2CR12	0.451546281	7.236584939	7.535300409	1.26E-12	1.91E-11	18.07833772	NOT
RRN3P1	0.260172419	8.569493871	7.534691759	1.26E-12	1.91E-11	18.07470664	NOT
ING4	0.264995317	7.001623526	7.533636852	1.27E-12	1.92E-11	18.06841368	NOT
FBXO8	0.155551041	7.780932689	7.533603968	1.27E-12	1.92E-11	18.06821752	NOT
CTIF	-0.327659203	7.114201615	-7.53270482	1.28E-12	1.93E-11	18.06285416	NOT
FMR1	0.182925549	7.087018996	7.531583193	1.28E-12	1.94E-11	18.05616424	NOT
PCK2	-0.332949553	5.488333508	-7.530683066	1.29E-12	1.95E-11	18.05079587	NOT
DDHD1	0.170238397	6.652964236	7.528389806	1.31E-12	1.98E-11	18.03712056	NOT
MYOM2	0.4494523	10.86581411	7.527118899	1.32E-12	1.99E-11	18.02954286	NOT
IGF2BP2	-0.327403168	6.572688133	-7.526147317	1.33E-12	2.00E-11	18.02375037	NOT
RXRG	0.554707596	5.05178466	7.525400028	1.33E-12	2.01E-11	18.01929539	NOT
CADPS	0.558868218	6.788279	7.522020129	1.36E-12	2.05E-11	17.99914932	NOT
PDE1A	0.748689519	7.338150245	7.519978536	1.38E-12	2.07E-11	17.98698287	Up
MIR675	-0.34395792	10.69555212	-7.519233167	1.38E-12	2.08E-11	17.98254148	NOT
ZBTB20	0.226966104	8.814253454	7.518549869	1.39E-12	2.09E-11	17.97847017	NOT
NFASC	0.357250182	6.144658526	7.5176086	1.40E-12	2.10E-11	17.97286216	NOT
ALDH5A1	0.423512388	6.672858876	7.517237117	1.40E-12	2.10E-11	17.970649	NOT
CLSTN1	0.224584088	7.535973184	7.516415997	1.41E-12	2.11E-11	17.9657573	NOT
TLR3	0.358753525	6.488999366	7.516367044	1.41E-12	2.11E-11	17.96546568	NOT
ADGRF5	-0.287369031	7.825602354	-7.514034875	1.43E-12	2.14E-11	17.95157389	NOT
NBEA	0.362421453	8.19052975	7.513846377	1.43E-12	2.14E-11	17.9504512	NOT
RAB7B	0.093144466	3.948366184	7.513365136	1.44E-12	2.14E-11	17.947585	NOT
ADGRA2	0.350002715	6.786050456	7.511131881	1.45E-12	2.17E-11	17.93428548	NOT
DGAT1	-0.218284772	7.48480174	-7.507614049	1.49E-12	2.22E-11	17.91334074	NOT
METTL25	0.276052157	6.466284166	7.503933707	1.52E-12	2.26E-11	17.89143462	NOT
PPP6R1	-0.199921474	7.224066017	-7.500586257	1.55E-12	2.31E-11	17.87151544	NOT
CACYBP	-0.30114423	6.736699857	-7.499889767	1.56E-12	2.32E-11	17.86737159	NOT
ACAD8	0.243651953	7.645606334	7.496193127	1.59E-12	2.37E-11	17.84538182	NOT
ZNF676	0.623161084	6.117136814	7.495469564	1.60E-12	2.38E-11	17.84107839	Up
C1QC	-0.606192722	7.783667132	-7.494013914	1.61E-12	2.40E-11	17.83242158	Down
NPPA	1.983403332	7.258588065	7.491506421	1.64E-12	2.43E-11	17.81751174	Up
TTC14	0.215436782	6.539197192	7.489335093	1.66E-12	2.46E-11	17.80460316	NOT
RFK	-0.265096709	7.701805344	-7.488430922	1.67E-12	2.47E-11	17.7992285	NOT
MAVS	-0.206890019	7.249518834	-7.487713427	1.68E-12	2.48E-11	17.79496377	NOT
KIAA1109	0.206691491	8.219430916	7.485460228	1.70E-12	2.51E-11	17.78157251	NOT
ABHD5	-0.404709981	8.70469095	-7.485154178	1.70E-12	2.52E-11	17.77975377	NOT
CYP27A1	0.391576494	5.844049051	7.481250602	1.74E-12	2.58E-11	17.75656015	NOT
SBF1	-0.208580739	6.804192565	-7.480112807	1.76E-12	2.59E-11	17.74980113	NOT
CBS	-0.487557667	6.043876181	-7.478653921	1.77E-12	2.61E-11	17.74113558	NOT
SIRPB2	-0.404285424	5.141308631	-7.47721699	1.79E-12	2.63E-11	17.73260141	NOT
TTC37	0.244154404	8.095753108	7.475275215	1.81E-12	2.66E-11	17.72107043	NOT
MGA	0.162892549	7.728549396	7.474858783	1.81E-12	2.67E-11	17.71859774	NOT
TRMT1	-0.246833958	5.679664601	-7.473227627	1.83E-12	2.69E-11	17.70891302	NOT
ZNF254	0.23992904	7.268371161	7.472530204	1.84E-12	2.70E-11	17.70477257	NOT
WDR5	-0.188246147	6.81029444	-7.469772206	1.87E-12	2.74E-11	17.68840116	NOT
TMEM53	-0.283141024	6.951778612	-7.465775111	1.92E-12	2.81E-11	17.66468085	NOT
ZNF704	0.395477145	7.540181747	7.465398159	1.92E-12	2.81E-11	17.66244426	NOT
IL1R1	-0.572233231	7.636362423	-7.464404775	1.93E-12	2.83E-11	17.65655047	NOT
SLC1A7	0.23505119	3.86908812	7.458056756	2.01E-12	2.94E-11	17.61889843	NOT
TJP1	0.17246259	10.13837293	7.456482264	2.03E-12	2.96E-11	17.60956257	NOT
SLC5A6	-0.365788118	5.640909084	-7.454615327	2.05E-12	3.00E-11	17.59849419	NOT
EMP3	-0.436128384	7.899803178	-7.452755993	2.07E-12	3.03E-11	17.58747253	NOT
RAF1	-0.155837512	9.59387467	-7.451311921	2.09E-12	3.05E-11	17.57891356	NOT
VRK2	-0.209254446	7.571382371	-7.449990996	2.11E-12	3.07E-11	17.57108534	NOT
SERPINF2	-0.24573424	4.220391327	-7.448419067	2.13E-12	3.10E-11	17.56177066	NOT
NNMT	-0.632162391	7.498118926	-7.446418827	2.15E-12	3.13E-11	17.54991966	Down
MYD88	-0.372206465	7.062046211	-7.446375687	2.15E-12	3.13E-11	17.54966408	NOT
RYR3	0.151197146	3.503634596	7.444766934	2.18E-12	3.16E-11	17.54013396	NOT
DNAAF3	0.228345598	5.20600166	7.444084437	2.18E-12	3.17E-11	17.53609128	NOT
PENK	0.331767931	4.908519663	7.442451254	2.21E-12	3.20E-11	17.52641821	NOT
SLC39A14	-0.384647317	9.091986101	-7.441313706	2.22E-12	3.22E-11	17.51968145	NOT
ICAM2	-0.28867262	8.020472837	-7.441054376	2.23E-12	3.22E-11	17.51814574	NOT
OTUD4	-0.363291714	7.055711098	-7.437630981	2.27E-12	3.29E-11	17.49787592	NOT
CD3EAP	-0.219582361	5.125947482	-7.432488566	2.34E-12	3.39E-11	17.46743825	NOT
SLC1A5	-0.286366927	5.21503483	-7.432476928	2.34E-12	3.39E-11	17.46736938	NOT
TEAD1	-0.209626842	9.499094983	-7.432414734	2.34E-12	3.39E-11	17.46700133	NOT
FOSL2	-0.490352519	8.534060394	-7.4320748	2.35E-12	3.39E-11	17.46498973	NOT
SCAF8	0.155664981	9.377822001	7.429524262	2.39E-12	3.44E-11	17.44989839	NOT
ZFYVE16	0.228092871	7.33390438	7.428594724	2.40E-12	3.46E-11	17.44439915	NOT
HIST1H2AC	0.226241365	7.090158886	7.427643091	2.41E-12	3.48E-11	17.43876961	NOT
SEC61A1	-0.29474711	9.210558415	-7.427267876	2.42E-12	3.48E-11	17.43655009	NOT
PDGFRB	-0.410208142	8.464975473	-7.424601892	2.46E-12	3.54E-11	17.42078181	NOT
GDAP1	0.289301039	5.396159457	7.424169535	2.46E-12	3.54E-11	17.4182249	NOT
RRN3P3	0.253968167	8.258052521	7.415929317	2.59E-12	3.72E-11	17.36951017	NOT
OSGIN1	-0.273160022	5.271640507	-7.415679865	2.59E-12	3.72E-11	17.36803596	NOT
NANS	-0.321770473	6.439780458	-7.415200658	2.60E-12	3.73E-11	17.36520402	NOT
SLC7A1	-0.651171177	7.124486481	-7.412827949	2.64E-12	3.78E-11	17.35118379	Down
PCSK5	0.287840063	6.021817427	7.411343782	2.66E-12	3.81E-11	17.34241527	NOT
PRR13	-0.222418123	7.206908346	-7.407676699	2.72E-12	3.90E-11	17.32075449	NOT
JAML	0.476551313	5.023702094	7.405860135	2.75E-12	3.94E-11	17.31002676	NOT
RELA	-0.197901092	6.675969723	-7.401384192	2.83E-12	4.04E-11	17.28360075	NOT
WDR66	0.215417529	4.472587991	7.399014198	2.87E-12	4.10E-11	17.26961215	NOT
BEX4	0.304838591	8.48713071	7.397934568	2.89E-12	4.12E-11	17.26324066	NOT
HAS2	-0.894062645	5.569227015	-7.396038098	2.92E-12	4.16E-11	17.25204988	Down
DCUN1D3	-0.418986286	7.41699574	-7.394185673	2.95E-12	4.21E-11	17.24112067	NOT
CCDC141	0.628020174	8.318906893	7.393379377	2.97E-12	4.23E-11	17.23636408	Up
KYAT1	-0.230682328	5.573753332	-7.392051291	2.99E-12	4.26E-11	17.22852995	NOT
DPM1	0.233736105	9.602951197	7.39059039	3.02E-12	4.29E-11	17.21991336	NOT
RBM24	0.268318702	9.213143427	7.390396822	3.02E-12	4.29E-11	17.21877174	NOT
SLFN13	0.322043143	4.632327438	7.390003593	3.03E-12	4.30E-11	17.21645263	NOT
FAM83B	-0.735093118	4.260149493	-7.389889641	3.03E-12	4.30E-11	17.2157806	Down
NCK2	-0.188983196	8.582309065	-7.388181719	3.06E-12	4.34E-11	17.20570891	NOT
RRP36	-0.270109582	5.87703557	-7.387797005	3.07E-12	4.35E-11	17.20344042	NOT
MXRA8	0.359496692	7.845341356	7.385395973	3.11E-12	4.41E-11	17.18928423	NOT
RGL1	0.240369134	8.142078602	7.38500964	3.12E-12	4.42E-11	17.18700671	NOT
TSGA13	0.153413386	5.019269373	7.383589317	3.15E-12	4.45E-11	17.17863421	NOT
EIF3L	0.146140987	10.49650023	7.382258985	3.17E-12	4.48E-11	17.17079307	NOT
CDC26	-0.235298497	7.458004913	-7.381720729	3.18E-12	4.49E-11	17.16762076	NOT
FOXJ3	0.126859298	9.740682969	7.378483303	3.25E-12	4.58E-11	17.14854335	NOT
TRA2A	0.208365016	8.459185217	7.378276477	3.25E-12	4.58E-11	17.14732474	NOT
MKNK2	-0.35653232	8.156191526	-7.378271348	3.25E-12	4.58E-11	17.14729452	NOT
PITPNM2	-0.261856448	5.621778443	-7.376172749	3.29E-12	4.63E-11	17.13493085	NOT
PTAFR	-0.257391131	5.150833387	-7.372614187	3.36E-12	4.73E-11	17.11397078	NOT
AUP1	-0.217281492	7.809965486	-7.37073676	3.40E-12	4.78E-11	17.10291511	NOT
ZNF564	0.203269274	6.4402735	7.370714769	3.40E-12	4.78E-11	17.10278562	NOT
ARPC5L	-0.23464904	6.199134964	-7.370296508	3.41E-12	4.79E-11	17.10032283	NOT
ORAI1	-0.194467493	5.378815101	-7.369289488	3.43E-12	4.81E-11	17.09439367	NOT
PUM1	0.142669397	8.872329367	7.369110621	3.43E-12	4.81E-11	17.09334058	NOT
HN1	-0.300160875	5.475399854	-7.364748263	3.53E-12	4.94E-11	17.06766174	NOT
TIMP1	-0.739065552	10.12525537	-7.361025199	3.61E-12	5.05E-11	17.04575332	Down
BHLHE41	0.321855743	7.317200646	7.360435548	3.62E-12	5.06E-11	17.04228412	NOT
SNORD116.28	0.371512837	5.226062201	7.358832347	3.65E-12	5.11E-11	17.03285256	NOT
RNF31	-0.138010484	5.366932476	-7.358543625	3.66E-12	5.11E-11	17.03115416	NOT
SMTNL2	-0.376269137	6.480476019	-7.35748773	3.68E-12	5.14E-11	17.0249432	NOT
LOC100499484	0.258458551	5.180678936	7.355456964	3.73E-12	5.20E-11	17.01299938	NOT
GSTA4	0.308305923	6.688117856	7.354840842	3.74E-12	5.22E-11	17.0093761	NOT
DEXI	-0.287070983	7.674167771	-7.353745137	3.77E-12	5.25E-11	17.00293293	NOT
IFI30	-0.698092667	7.635374218	-7.351727916	3.81E-12	5.31E-11	16.99107241	Down
KLF15	-0.509516823	7.548195934	-7.349472561	3.86E-12	5.38E-11	16.97781407	NOT
CCDC80	0.703842512	8.810712815	7.346543579	3.93E-12	5.47E-11	16.9605994	Up
FAM127B	-0.244173468	8.606521467	-7.345738636	3.95E-12	5.49E-11	16.95586918	NOT
PLS3	0.284645752	7.718982501	7.345137521	3.97E-12	5.51E-11	16.95233697	NOT
FOXP2	0.43562377	4.728724726	7.343391339	4.01E-12	5.56E-11	16.94207718	NOT
ATAD3A	-0.220926998	6.256493054	-7.340606898	4.08E-12	5.65E-11	16.9257201	NOT
ZBTB49	0.212954582	5.763211079	7.335057961	4.21E-12	5.84E-11	16.89313426	NOT
YKT6	-0.248693836	7.771638164	-7.333975835	4.24E-12	5.87E-11	16.88678126	NOT
SYT11	0.28568554	7.104280296	7.33248148	4.28E-12	5.92E-11	16.87800907	NOT
RBM47	-0.363059613	5.750135768	-7.332100791	4.29E-12	5.93E-11	16.87577451	NOT
HDAC9	0.363064483	6.320228456	7.329987941	4.34E-12	6.00E-11	16.86337384	NOT
AP2A1	-0.18138135	7.75279515	-7.328860359	4.37E-12	6.04E-11	16.85675675	NOT
LOC100133920	-0.449708368	8.756084318	-7.327553683	4.41E-12	6.08E-11	16.84908944	NOT
VEZT	0.191499628	7.298487631	7.324458129	4.49E-12	6.19E-11	16.83092867	NOT
NSDHL	-0.359241076	7.794432676	-7.323982926	4.50E-12	6.20E-11	16.82814119	NOT
GAREM1	-0.277756656	7.386660949	-7.32361125	4.51E-12	6.21E-11	16.82596106	NOT
NECAB1	0.326156531	4.416401496	7.32008827	4.61E-12	6.34E-11	16.80529978	NOT
TAF9B	0.214354751	9.074524927	7.318650229	4.65E-12	6.39E-11	16.79686781	NOT
ZRANB2	0.188492867	8.184422606	7.318575318	4.65E-12	6.39E-11	16.79642859	NOT
MAP1LC3B2	-0.276392917	10.12528769	-7.317146048	4.69E-12	6.44E-11	16.78804909	NOT
LMOD2	0.489328823	10.11977814	7.315977792	4.72E-12	6.48E-11	16.78120059	NOT
MCRS1	-0.22899443	7.837016809	-7.315674145	4.73E-12	6.49E-11	16.77942068	NOT
EMC8	-0.212588251	6.230951502	-7.314255619	4.77E-12	6.54E-11	16.77110615	NOT
SLC39A11	-0.269422554	5.787022439	-7.312207382	4.83E-12	6.61E-11	16.75910238	NOT
U2SURP	0.135536071	7.95604865	7.312129508	4.83E-12	6.61E-11	16.75864604	NOT
ITGA3	-0.45630423	6.755881613	-7.3087129	4.93E-12	6.74E-11	16.73862753	NOT
LOC728392	0.253467382	5.942877109	7.3075678	4.97E-12	6.79E-11	16.73191946	NOT
SH3RF3	-0.272180412	6.956746746	-7.306587249	5.00E-12	6.82E-11	16.72617583	NOT
VAMP8	-0.464467836	7.212412562	-7.306432565	5.00E-12	6.82E-11	16.7252698	NOT
KCTD7	0.268493391	6.680792835	7.305320501	5.03E-12	6.86E-11	16.71875648	NOT
TMEM2	-0.487772589	6.01436182	-7.304979965	5.05E-12	6.87E-11	16.7167621	NOT
HIP1R	-0.225382159	5.696230901	-7.304171637	5.07E-12	6.90E-11	16.71202826	NOT
GOLGA6L10	0.207651833	6.783778871	7.302897956	5.11E-12	6.95E-11	16.7045698	NOT
SMIM8	0.270548721	6.766241501	7.301805324	5.14E-12	6.99E-11	16.69817216	NOT
BMPR2	0.172973716	9.723018869	7.301414575	5.15E-12	7.00E-11	16.69588436	NOT
FAM214B	-0.236470395	6.670082501	-7.299892067	5.20E-12	7.06E-11	16.68697095	NOT
AQP10	0.228834629	3.99520471	7.299685504	5.21E-12	7.06E-11	16.68576173	NOT
MEF2A	0.192665656	9.625227853	7.299654249	5.21E-12	7.06E-11	16.68557877	NOT
EPG5	0.195578114	6.827349754	7.299106614	5.23E-12	7.08E-11	16.68237301	NOT
FRS2	0.158209945	7.339485594	7.298057722	5.26E-12	7.12E-11	16.67623341	NOT
RCBTB2	0.23621233	6.557688485	7.294569049	5.37E-12	7.26E-11	16.65581659	NOT
SOCS3	-0.677626139	5.382054911	-7.29373911	5.40E-12	7.30E-11	16.6509604	Down
APOA1	0.465656147	5.870701762	7.292874083	5.42E-12	7.33E-11	16.64589925	NOT
LOC401320	0.244425137	6.149764931	7.28835764	5.57E-12	7.52E-11	16.61948013	NOT
ARHGAP31	-0.24183495	8.622946129	-7.286214616	5.64E-12	7.62E-11	16.60694791	NOT
RBM4B	0.241269077	8.263955346	7.285376553	5.67E-12	7.65E-11	16.60204759	NOT
NHEJ1	-0.238560938	5.880838293	-7.28512239	5.68E-12	7.66E-11	16.60056152	NOT
MAP3K7	0.144045266	8.248201348	7.28330842	5.74E-12	7.73E-11	16.58995629	NOT
CENPC	0.254370957	6.677960171	7.279541224	5.87E-12	7.90E-11	16.56793682	NOT
PLOD1	-0.237847248	8.047273164	-7.27900401	5.89E-12	7.92E-11	16.56479733	NOT
RUFY2	0.177656891	6.331739604	7.277728522	5.94E-12	7.98E-11	16.55734394	NOT
ABCB4	0.412647512	5.832751428	7.274719882	6.05E-12	8.12E-11	16.53976592	NOT
ATP6V1C2	-0.450110189	4.361736603	-7.27319391	6.10E-12	8.19E-11	16.53085209	NOT
RHOG	-0.23187659	7.711495012	-7.273016455	6.11E-12	8.19E-11	16.52981557	NOT
HECTD3	-0.212483117	7.064117949	-7.271790538	6.15E-12	8.24E-11	16.52265543	NOT
NBEAL2	-0.271890465	6.122155318	-7.268306349	6.28E-12	8.41E-11	16.50230952	NOT
RRAGB	0.204800789	6.511256891	7.266518028	6.35E-12	8.50E-11	16.49186893	NOT
ABHD18	0.581100542	7.958550343	7.266027392	6.37E-12	8.52E-11	16.48900477	NOT
HM13	-0.266075892	7.19630414	-7.265714115	6.38E-12	8.53E-11	16.48717603	NOT
SAMD12	0.568655954	6.17653278	7.260158181	6.59E-12	8.81E-11	16.45475154	NOT
PCNX2	0.195020821	4.274182482	7.259490358	6.62E-12	8.84E-11	16.45085513	NOT
BAP1	-0.17280135	7.795033586	-7.259175423	6.63E-12	8.85E-11	16.44901772	NOT
FAM20C	-0.276812158	7.331698856	-7.258815283	6.65E-12	8.86E-11	16.44691664	NOT
PLEKHH1	-0.207536664	4.377863225	-7.258077975	6.68E-12	8.89E-11	16.44261532	NOT
GALNT15	-0.860993945	6.320844427	-7.257490043	6.70E-12	8.92E-11	16.43918563	Down
IL34	0.302560081	6.106250476	7.256561669	6.74E-12	8.96E-11	16.43377031	NOT
SRF	-0.224124143	8.6860007	-7.254831954	6.81E-12	9.05E-11	16.42368182	NOT
TRAPPC11	0.156794618	7.155971032	7.254510621	6.82E-12	9.06E-11	16.42180781	NOT
HCK	-0.436230141	5.214922413	-7.251258562	6.95E-12	9.23E-11	16.40284479	NOT
ITPR1	0.307765318	6.507317435	7.250491798	6.99E-12	9.27E-11	16.39837448	NOT
PIGA	-0.3731635	5.091221537	-7.249158002	7.04E-12	9.33E-11	16.39059902	NOT
MCM4	0.273874556	5.705777348	7.2470109	7.13E-12	9.45E-11	16.37808415	NOT
APLNR	0.620308999	5.897539469	7.246202927	7.17E-12	9.49E-11	16.37337529	Up
OAS2	0.374186431	6.018769168	7.243028841	7.30E-12	9.66E-11	16.35487983	NOT
HMGCL	0.277518956	6.159146186	7.237639621	7.54E-12	9.97E-11	16.3234881	NOT
TCEA2	0.286182395	6.86919237	7.235641204	7.63E-12	1.01E-10	16.31185113	NOT
RHOBTB1	0.422599512	6.930605966	7.235444257	7.64E-12	1.01E-10	16.3107044	NOT
H1F0	-0.388377018	8.654418981	-7.233850366	7.71E-12	1.02E-10	16.30142458	NOT
CATSPERB	-0.364221246	3.507130694	-7.233389482	7.73E-12	1.02E-10	16.2987415	NOT
STRAP	-0.166515073	8.215062714	-7.232403734	7.78E-12	1.03E-10	16.29300321	NOT
CDK16	-0.16760655	9.173965496	-7.230940623	7.85E-12	1.03E-10	16.28448697	NOT
COL8A1	0.42795508	4.957810708	7.229090295	7.93E-12	1.04E-10	16.27371838	NOT
RNF7	-0.17058859	6.636401559	-7.224881282	8.14E-12	1.07E-10	16.24922894	NOT
EIF5AL1	-0.261242945	9.672841188	-7.220582752	8.35E-12	1.10E-10	16.22422769	NOT
EXOC8	-0.161821779	6.998920581	-7.219239736	8.41E-12	1.10E-10	16.21641827	NOT
AKAP8	-0.262214499	7.091862046	-7.218241842	8.46E-12	1.11E-10	16.21061625	NOT
CASP1	0.364711699	4.185528429	7.216396527	8.56E-12	1.12E-10	16.19988841	NOT
PAQR5	-0.303528441	3.947540334	-7.215728079	8.59E-12	1.13E-10	16.19600276	NOT
PAAF1	0.258443899	5.542035368	7.215472958	8.60E-12	1.13E-10	16.19451982	NOT
HEY1	0.33638484	6.631557461	7.21431169	8.66E-12	1.13E-10	16.18777012	NOT
ZC2HC1A	0.27230082	6.947986524	7.210900394	8.84E-12	1.16E-10	16.16794631	NOT
ARHGEF28	0.267555985	4.8158662	7.206604076	9.07E-12	1.19E-10	16.14298763	NOT
LDB1	0.245220688	9.270754882	7.20609408	9.10E-12	1.19E-10	16.1400255	NOT
DENND1B	0.2874056	7.561016111	7.204919	9.16E-12	1.20E-10	16.13320098	NOT
EPC2	0.16983288	7.665667452	7.203991601	9.21E-12	1.20E-10	16.1278154	NOT
THAP6	0.212390389	6.734856684	7.201187559	9.36E-12	1.22E-10	16.11153439	NOT
PTDSS1	-0.415061863	9.76901849	-7.199067736	9.48E-12	1.24E-10	16.09922873	NOT
EFR3A	0.189816827	8.699732289	7.19887591	9.49E-12	1.24E-10	16.09811528	NOT
LIMCH1	0.303066015	8.866788233	7.197830703	9.55E-12	1.24E-10	16.09204873	NOT
RHOD	-0.365249108	7.705838276	-7.194548289	9.74E-12	1.27E-10	16.07300059	NOT
PGD	-0.315778726	7.938428328	-7.194316081	9.75E-12	1.27E-10	16.07165327	NOT
RECK	0.19958599	6.398154488	7.19191531	9.89E-12	1.29E-10	16.05772505	NOT
PI15	-1.001479398	3.926521012	-7.190278015	9.99E-12	1.30E-10	16.04822782	Down
ECD	0.144546474	8.593939328	7.190161738	1.00E-11	1.30E-10	16.0475534	NOT
EHHADH	0.426602236	5.942939844	7.188094523	1.01E-11	1.31E-10	16.03556442	NOT
VASP	-0.30549811	6.466147469	-7.18761229	1.02E-11	1.31E-10	16.03276798	NOT
RBM43	0.276665489	4.503117372	7.186367094	1.02E-11	1.32E-10	16.02554769	NOT
PSME4	-0.241772492	9.366232778	-7.184825193	1.03E-11	1.33E-10	16.01660802	NOT
FHL3	-0.38971031	5.857520538	-7.184606574	1.03E-11	1.34E-10	16.0153406	NOT
SPOUT1	-0.133552386	6.192166514	-7.184354945	1.03E-11	1.34E-10	16.01388184	NOT
CD1C	0.352123625	4.175559342	7.183396915	1.04E-11	1.34E-10	16.00832817	NOT
PCNX4	0.259665277	8.520789943	7.182834326	1.04E-11	1.35E-10	16.00506707	NOT
UCHL1	0.726349485	5.92970063	7.179437282	1.07E-11	1.37E-10	15.98537915	Up
RASSF9	0.325457889	5.094759272	7.177850067	1.08E-11	1.39E-10	15.97618225	NOT
SLC25A44	-0.235008302	6.189174512	-7.175629495	1.09E-11	1.40E-10	15.96331756	NOT
LAMA5	-0.253669931	6.692693086	-7.168455204	1.14E-11	1.46E-10	15.92177073	NOT
MLLT1	-0.191050208	7.421397856	-7.168181471	1.14E-11	1.46E-10	15.92018603	NOT
CD68	-0.561823587	8.621642245	-7.167482191	1.14E-11	1.47E-10	15.91613792	NOT
SWT1	0.231117738	6.198851235	7.165672812	1.16E-11	1.48E-10	15.90566461	NOT
EMP2	-0.232903458	8.85825852	-7.160143096	1.19E-11	1.53E-10	15.87366685	NOT
RBM26	0.154112528	7.707603024	7.158895398	1.20E-11	1.54E-10	15.86644914	NOT
SPTSSA	-0.24653485	5.799353392	-7.156057508	1.22E-11	1.57E-10	15.85003537	NOT
ZBED4	-0.283322381	5.750106137	-7.15441885	1.24E-11	1.58E-10	15.84055954	NOT
ME3	0.195464285	7.275384046	7.154382549	1.24E-11	1.58E-10	15.84034964	NOT
FAM134B	0.524927165	9.026903601	7.154379947	1.24E-11	1.58E-10	15.84033459	NOT
ECE1	-0.220889934	8.654562664	-7.154198472	1.24E-11	1.58E-10	15.83928527	NOT
PHF3	0.225472102	8.401565696	7.153532215	1.24E-11	1.59E-10	15.83543297	NOT
ZFP82	0.234608159	5.236408942	7.15317085	1.24E-11	1.59E-10	15.83334366	NOT
NSMAF	-0.154222165	7.765011076	-7.15229387	1.25E-11	1.60E-10	15.82827347	NOT
C2orf40	0.431597393	5.335247627	7.151946497	1.25E-11	1.60E-10	15.82626527	NOT
AGO4	0.17187026	6.879273629	7.151393996	1.26E-11	1.60E-10	15.82307132	NOT
SLC10A3	-0.191065174	6.039739282	-7.150686519	1.26E-11	1.61E-10	15.8189817	NOT
AKT1S1	-0.176455064	6.631505078	-7.14995143	1.27E-11	1.61E-10	15.81473273	NOT
WDR74	-0.276280113	7.514941429	-7.149423577	1.27E-11	1.62E-10	15.81168179	NOT
KIAA1191	0.185650015	8.558417351	7.148093958	1.28E-11	1.63E-10	15.80399735	NOT
NPAS2	-0.34634122	9.015143124	-7.147788212	1.28E-11	1.63E-10	15.80223043	NOT
SLX4IP	0.226688646	5.924142427	7.144622937	1.31E-11	1.66E-10	15.783941	NOT
KLF10	-0.397754951	7.617739079	-7.144117711	1.31E-11	1.67E-10	15.78102219	NOT
CA14	-0.597102015	5.363731183	-7.142784005	1.32E-11	1.68E-10	15.77331767	Down
GADD45B	-0.541246668	6.860738295	-7.142713581	1.32E-11	1.68E-10	15.77291088	NOT
HIVEP1	0.225463375	7.242990219	7.142360634	1.33E-11	1.68E-10	15.77087214	NOT
FSD1L	0.310217513	4.805648862	7.142265065	1.33E-11	1.68E-10	15.77032012	NOT
PITHD1	-0.198135571	6.734932973	-7.140937429	1.34E-11	1.69E-10	15.7626519	NOT
FLJ34503	0.888276303	5.573862459	7.137547687	1.36E-11	1.73E-10	15.7430773	Up
OPN3	-0.251648364	4.395066309	-7.134914599	1.39E-11	1.75E-10	15.7278761	NOT
FAM149B1	0.144578385	6.600953902	7.134689908	1.39E-11	1.75E-10	15.72657909	NOT
TRIM2	0.278632642	6.622836276	7.132769048	1.40E-11	1.77E-10	15.71549209	NOT
CDK2AP2	-0.389953789	6.810217984	-7.129278072	1.43E-11	1.81E-10	15.69534731	NOT
SDC2	0.270095423	7.817090105	7.127079762	1.45E-11	1.83E-10	15.68266504	NOT
EIF3I	-0.248539231	8.707699306	-7.126361248	1.46E-11	1.84E-10	15.6785204	NOT
MTRR	-0.218103633	8.533837312	-7.120924913	1.51E-11	1.89E-10	15.64717005	NOT
MT2A	-0.426814925	10.59558759	-7.120806605	1.51E-11	1.89E-10	15.64648795	NOT
ZNF827	0.256876097	7.290497591	7.117915634	1.53E-11	1.93E-10	15.62982249	NOT
MAFB	-0.433657447	6.197481857	-7.116670617	1.54E-11	1.94E-10	15.62264669	NOT
PEX3	0.243896367	6.622228311	7.116020616	1.55E-11	1.94E-10	15.61890064	NOT
SETD1A	-0.151458035	5.988272017	-7.115431043	1.56E-11	1.95E-10	15.61550304	NOT
COASY	-0.192616079	6.057294592	-7.114761398	1.56E-11	1.96E-10	15.6116442	NOT
LRMP	0.310631992	4.443779156	7.111244383	1.59E-11	2.00E-10	15.59138108	NOT
CPXM2	0.514430629	5.156712999	7.108187978	1.62E-11	2.03E-10	15.57377681	NOT
ATF7IP2	0.309771889	6.303455531	7.104790383	1.66E-11	2.07E-10	15.5542129	NOT
COQ8A	-0.479544775	9.113087299	-7.103331101	1.67E-11	2.09E-10	15.5458119	NOT
SEPT7P9	0.134534887	7.131688368	7.102441926	1.68E-11	2.10E-10	15.54069351	NOT
CEP95	0.193248697	7.410819558	7.102422014	1.68E-11	2.10E-10	15.54057889	NOT
ZNF658B	0.327805578	5.914921505	7.097367248	1.73E-11	2.16E-10	15.51148956	NOT
TMED5	-0.326193087	8.767428814	-7.095241161	1.75E-11	2.18E-10	15.49925815	NOT
SMIM12	-0.210145996	6.48917111	-7.093738704	1.77E-11	2.20E-10	15.49061587	NOT
TCEAL7	0.182574205	5.138526745	7.092617321	1.78E-11	2.22E-10	15.48416632	NOT
THEMIS2	-0.461415268	5.410893913	-7.092457799	1.78E-11	2.22E-10	15.48324888	NOT
BAZ1A	-0.378880279	6.764609509	-7.09171502	1.79E-11	2.22E-10	15.47897725	NOT
ABCA8	0.477520878	8.275976163	7.091598912	1.79E-11	2.22E-10	15.47830956	NOT
PEX1	0.268445103	7.562469694	7.091176423	1.79E-11	2.23E-10	15.47588002	NOT
PLPPR2	-0.256131949	6.481135149	-7.090187427	1.80E-11	2.24E-10	15.47019313	NOT
KIAA1549	-0.348320223	6.174788588	-7.090048046	1.81E-11	2.24E-10	15.46939171	NOT
HK3	-0.196124641	4.09017653	-7.088289732	1.82E-11	2.26E-10	15.45928245	NOT
KIF3A	0.301013407	5.94022106	7.085038252	1.86E-11	2.30E-10	15.44059252	NOT
NTN4	0.367959261	8.349730827	7.084912485	1.86E-11	2.30E-10	15.4398697	NOT
DDHD2	0.205454875	8.215027276	7.084557458	1.86E-11	2.31E-10	15.4378293	NOT
POP7	-0.218986725	6.451192775	-7.083759286	1.87E-11	2.32E-10	15.43324232	NOT
IL13RA1	-0.298804772	8.049297417	-7.083406038	1.88E-11	2.32E-10	15.43121235	NOT
NOP16	-0.364758181	5.782101799	-7.082752333	1.88E-11	2.33E-10	15.42745596	NOT
HELZ	0.13970362	8.404551118	7.082480698	1.89E-11	2.33E-10	15.42589513	NOT
CES1	0.553056599	7.093682828	7.081357635	1.90E-11	2.34E-10	15.41944232	NOT
MSR1	-0.555545324	5.163880227	-7.081228791	1.90E-11	2.35E-10	15.41870205	NOT
OSBPL2	0.191912403	7.169759258	7.081102094	1.90E-11	2.35E-10	15.41797414	NOT
RAP1A	-0.180196139	8.181599854	-7.079384356	1.92E-11	2.37E-10	15.40810595	NOT
ATP1B1	-0.205437192	10.10593072	-7.075849668	1.96E-11	2.42E-10	15.38780432	NOT
DUSP23	-0.223813603	6.480258767	-7.074477675	1.98E-11	2.43E-10	15.37992594	NOT
DCAF16	0.191744129	7.535017983	7.074167293	1.98E-11	2.44E-10	15.37814377	NOT
ARFGEF3	0.454002036	5.669742485	7.074134962	1.98E-11	2.44E-10	15.37795813	NOT
ACP2	-0.208875627	7.112040268	-7.07370818	1.99E-11	2.44E-10	15.37550769	NOT
ANKHD1.EIF4EBP3	0.123557547	7.749281156	7.071279037	2.02E-11	2.47E-10	15.36156214	NOT
COL12A1	0.518256537	7.312277537	7.070824685	2.02E-11	2.48E-10	15.35895406	NOT
CABLES1	0.336805626	5.18197614	7.064078742	2.10E-11	2.58E-10	15.32024333	NOT
ZNF471	0.24949302	5.709995503	7.063186774	2.11E-11	2.59E-10	15.31512662	NOT
DPY19L2P1	0.452666414	8.116149756	7.060134268	2.15E-11	2.63E-10	15.29761921	NOT
DYNLL2	0.220259416	10.22078667	7.05999514	2.15E-11	2.64E-10	15.29682137	NOT
ADGRL3	0.645795191	6.838563851	7.057361278	2.19E-11	2.67E-10	15.28171906	Up
PODXL	-0.236935161	8.980134538	-7.056248425	2.20E-11	2.69E-10	15.27533913	NOT
PTH1R	-0.318756624	6.013554004	-7.056037429	2.20E-11	2.69E-10	15.27412957	NOT
TPRKB	-0.244991716	4.892496389	-7.053450897	2.24E-11	2.73E-10	15.25930384	NOT
SNX11	-0.182160253	5.907155331	-7.051330518	2.27E-11	2.76E-10	15.24715259	NOT
FARSA	-0.175239531	7.844031039	-7.050134002	2.28E-11	2.78E-10	15.24029673	NOT
CHN1	0.270607858	7.42302099	7.050089061	2.28E-11	2.78E-10	15.24003924	NOT
RASL10B	-0.290582907	6.290874991	-7.047115851	2.32E-11	2.83E-10	15.22300643	NOT
PSIP1	0.218345382	6.790440239	7.046928724	2.33E-11	2.83E-10	15.22193457	NOT
SLC38A6	0.277419415	5.97415193	7.046884136	2.33E-11	2.83E-10	15.22167918	NOT
SLC27A6	0.740123042	8.084341819	7.046121109	2.34E-11	2.84E-10	15.2173088	Up
ZNF138	0.2653722	6.464663966	7.045317954	2.35E-11	2.85E-10	15.2127089	NOT
HTR2B	0.487658541	4.422329385	7.044781543	2.36E-11	2.86E-10	15.2096369	NOT
PCDHB5	0.52209165	6.686349064	7.042841284	2.38E-11	2.89E-10	15.19852636	NOT
DSCR3	-0.196139872	8.679071351	-7.040929178	2.41E-11	2.92E-10	15.18757893	NOT
ZNF415	0.295352544	6.862232058	7.040805363	2.41E-11	2.92E-10	15.18687011	NOT
SYAP1	-0.243650379	6.814460657	-7.040614401	2.41E-11	2.92E-10	15.18577691	NOT
APEX1	-0.192715173	9.356215967	-7.040491543	2.42E-11	2.92E-10	15.18507359	NOT
RABIF	-0.224385969	6.304420481	-7.0369527	2.47E-11	2.98E-10	15.16481828	NOT
UBE2J1	-0.258784991	7.857561707	-7.03678677	2.47E-11	2.98E-10	15.1638687	NOT
RTP4	0.221238508	3.916146895	7.03655301	2.47E-11	2.98E-10	15.16253097	NOT
LRCH3	0.138131534	7.920691151	7.032808246	2.53E-11	3.05E-10	15.14110477	NOT
NNT	0.298983822	10.52852818	7.030000089	2.57E-11	3.10E-10	15.12504222	NOT
HIST1H1E	-0.327606962	10.81343897	-7.02688658	2.62E-11	3.15E-10	15.10723778	NOT
WDR78	0.224748223	3.904739654	7.026722149	2.62E-11	3.15E-10	15.10629763	NOT
CDC25B	-0.233653746	5.533091231	-7.02663881	2.62E-11	3.15E-10	15.10582114	NOT
ERRFI1	-0.492162672	7.055162758	-7.026359548	2.62E-11	3.16E-10	15.10422447	NOT
GPR63	0.431597617	4.696670814	7.022809897	2.68E-11	3.22E-10	15.08393301	NOT
MMP11	-0.29373318	5.653772723	-7.022052321	2.69E-11	3.23E-10	15.07960319	NOT
KCNIP3	-0.318214686	6.607013213	-7.020703002	2.71E-11	3.26E-10	15.07189207	NOT
TMEM35B	0.14610492	6.380820013	7.019747547	2.73E-11	3.27E-10	15.06643238	NOT
PRDX1	-0.21350285	9.577111261	-7.016300737	2.78E-11	3.34E-10	15.04674042	NOT
SCARA3	0.312806935	5.113083122	7.016197818	2.78E-11	3.34E-10	15.04615253	NOT
LOC100288358	0.177263012	7.667299207	7.011566199	2.86E-11	3.43E-10	15.01970149	NOT
MT1DP	-0.328744203	7.980452849	-7.011143684	2.87E-11	3.43E-10	15.01728907	NOT
PARN	0.180618708	8.081899588	7.010442747	2.88E-11	3.44E-10	15.01328715	NOT
MT1G	-0.428934632	8.884846492	-7.008845516	2.91E-11	3.48E-10	15.00416889	NOT
BYSL	-0.370613315	5.658588115	-7.007833594	2.92E-11	3.49E-10	14.99839273	NOT
UBIAD1	-0.216640018	7.066272855	-7.006280641	2.95E-11	3.52E-10	14.98952931	NOT
CEBPG	-0.285638085	6.629335824	-7.006146281	2.95E-11	3.52E-10	14.98876251	NOT
UHRF1BP1	-0.241003684	6.843297843	-7.005738832	2.96E-11	3.53E-10	14.98643725	NOT
MERTK	-0.409186834	7.509212558	-7.003481743	3.00E-11	3.57E-10	14.97355785	NOT
APOBEC3F	0.222682695	5.0980672	7.002969047	3.01E-11	3.58E-10	14.97063267	NOT
EIF4A1	-0.358889136	8.813332194	-7.002668153	3.01E-11	3.59E-10	14.96891599	NOT
HSPA4L	0.440270854	7.93538996	7.001715386	3.03E-11	3.61E-10	14.9634805	NOT
MAP7D3	0.189122181	7.064726395	7.000628432	3.05E-11	3.63E-10	14.95728004	NOT
KLHDC9	0.199878857	4.028240911	6.999518848	3.07E-11	3.65E-10	14.95095113	NOT
LNX2	0.201304082	7.673643987	6.999355389	3.07E-11	3.65E-10	14.95001884	NOT
PIK3CB	-0.208694797	8.065378263	-6.999097041	3.08E-11	3.65E-10	14.94854537	NOT
KLC4	0.164177711	5.966877167	6.998935523	3.08E-11	3.65E-10	14.94762418	NOT
BBS10	0.247804956	6.4612872	6.998061238	3.10E-11	3.67E-10	14.94263809	NOT
RPUSD3	-0.217376908	6.787356665	-6.997857031	3.10E-11	3.67E-10	14.94147355	NOT
FBXO5	-0.237751837	5.200856889	-6.996298985	3.13E-11	3.70E-10	14.93258907	NOT
POGZ	0.203802052	8.582346907	6.992460408	3.20E-11	3.78E-10	14.91070564	NOT
RANBP10	0.182588754	6.96468728	6.991905201	3.21E-11	3.79E-10	14.90754107	NOT
OR7E13P	0.274527887	3.690238019	6.990886835	3.23E-11	3.82E-10	14.90173701	NOT
SLC25A11	0.338017019	9.695944163	6.990458836	3.24E-11	3.82E-10	14.89929784	NOT
GRM1	0.417451584	5.058981957	6.989743306	3.25E-11	3.84E-10	14.89522024	NOT
SNAPC2	-0.193854064	5.897740559	-6.988087796	3.28E-11	3.87E-10	14.88578697	NOT
P2RX5	-0.643298813	6.609945377	-6.986787277	3.31E-11	3.90E-10	14.87837747	Down
SLC35F6	-0.193221045	7.414899151	-6.985984209	3.32E-11	3.91E-10	14.87380256	NOT
NOL6	-0.260895162	5.727480115	-6.985244946	3.34E-11	3.93E-10	14.86959142	NOT
GHR	0.355654763	7.554189976	6.983944997	3.36E-11	3.96E-10	14.86218708	NOT
FLOT1	-0.176197878	8.421836563	-6.983598721	3.37E-11	3.96E-10	14.86021488	NOT
GSN	0.297421414	10.14726864	6.980708863	3.42E-11	4.03E-10	14.84375827	NOT
SAMD1	-0.181854497	5.645462267	-6.977750132	3.48E-11	4.09E-10	14.82691393	NOT
RPLP0	-0.256946425	10.28752096	-6.973497064	3.57E-11	4.19E-10	14.80270875	NOT
PIM1	-0.54704648	7.294264744	-6.972468468	3.59E-11	4.22E-10	14.79685618	NOT
MICALL1	-0.19359183	5.794813469	-6.970859103	3.63E-11	4.25E-10	14.78770021	NOT
TPT1.AS1	0.262167338	6.687082068	6.967776481	3.69E-11	4.33E-10	14.77016638	NOT
CERS2	-0.200240276	8.766182162	-6.965137617	3.75E-11	4.39E-10	14.75516054	NOT
SLC25A18	-0.589557383	5.492348927	-6.964348973	3.77E-11	4.41E-10	14.75067663	Down
PHF23	-0.228250887	5.310701517	-6.963954869	3.78E-11	4.42E-10	14.74843603	NOT
CLTB	-0.225108001	8.815423485	-6.963726563	3.78E-11	4.42E-10	14.74713809	NOT
NADK	-0.203428359	6.355327312	-6.961482568	3.83E-11	4.48E-10	14.73438215	NOT
RASD2	-0.318326535	5.598935432	-6.961364382	3.83E-11	4.48E-10	14.73371039	NOT
ATAD3B	-0.177673892	5.966470094	-6.961125763	3.84E-11	4.48E-10	14.73235413	NOT
IL4R	-0.402584515	6.271175878	-6.957123492	3.93E-11	4.58E-10	14.70961054	NOT
PRKRA	-0.153231016	8.076951169	-6.955992571	3.95E-11	4.61E-10	14.7031854	NOT
TMX4	-0.288430043	9.057717777	-6.953752397	4.01E-11	4.67E-10	14.69046017	NOT
ZNF436.AS1	0.166761688	5.434457762	6.953409658	4.01E-11	4.68E-10	14.68851349	NOT
FLAD1	-0.15941403	5.894598092	-6.948832076	4.12E-11	4.80E-10	14.66251963	NOT
SERPINB1	-0.443894563	7.419542097	-6.947119085	4.16E-11	4.84E-10	14.6527952	NOT
EID1	0.208209997	8.722648452	6.945953141	4.19E-11	4.87E-10	14.64617715	NOT
PEA15	-0.184692233	10.61880643	-6.945723437	4.20E-11	4.88E-10	14.64487341	NOT
ZNF91	0.303179597	9.486922669	6.944561972	4.23E-11	4.91E-10	14.63828163	NOT
KDM3B	0.232358123	8.007103989	6.942135962	4.29E-11	4.97E-10	14.62451532	NOT
PRKAA2	0.239636928	10.93960483	6.939338387	4.36E-11	5.05E-10	14.60864438	NOT
ZNF622	-0.313490869	6.878603104	-6.938560544	4.38E-11	5.07E-10	14.60423232	NOT
FADD	-0.176149243	5.587051187	-6.934242915	4.49E-11	5.20E-10	14.57974773	NOT
MAN2B1	-0.268998754	6.720906374	-6.932136842	4.54E-11	5.26E-10	14.56780804	NOT
ZNF525	0.139525842	9.496405737	6.931199034	4.57E-11	5.29E-10	14.5624922	NOT
RPUSD1	-0.200191193	4.876907331	-6.928042307	4.65E-11	5.38E-10	14.54460206	NOT
SGSM2	0.198608424	6.27993165	6.92623652	4.70E-11	5.43E-10	14.53437046	NOT
B4GALT3	-0.219100436	7.217068132	-6.925616362	4.72E-11	5.45E-10	14.53085703	NOT
LARP1B	-0.197174454	6.130024044	-6.925444714	4.72E-11	5.45E-10	14.52988462	NOT
ALPK3	0.282757938	8.733196227	6.924118506	4.76E-11	5.49E-10	14.52237195	NOT
ELMO1	-0.277825566	7.464418161	-6.923617999	4.77E-11	5.50E-10	14.51953693	NOT
SLC9B1	0.216550825	3.311612356	6.920596811	4.86E-11	5.60E-10	14.5024268	NOT
GLOD4	0.175320639	5.662379196	6.918424736	4.92E-11	5.66E-10	14.49012847	NOT
ZDHHC12	-0.22559215	6.002320195	-6.917600557	4.94E-11	5.69E-10	14.4854626	NOT
LRRC49	0.260416339	7.827527378	6.915132284	5.01E-11	5.77E-10	14.47149125	NOT
GTF3C2	-0.144653416	7.261267047	-6.91464179	5.03E-11	5.78E-10	14.46871525	NOT
TTPAL	-0.363674891	4.873380303	-6.914347502	5.04E-11	5.79E-10	14.46704976	NOT
RPN1	-0.260196588	8.614596064	-6.910502261	5.15E-11	5.91E-10	14.4452922	NOT
TAPBPL	0.223220586	6.519018733	6.909568485	5.18E-11	5.94E-10	14.44000978	NOT
SDCCAG8	0.128666743	6.469664815	6.909055993	5.19E-11	5.96E-10	14.43711078	NOT
MYO9A	-0.159857568	7.445725173	-6.907224263	5.25E-11	6.02E-10	14.4267504	NOT
TGFBR3	-0.391238389	8.09619168	-6.90604405	5.28E-11	6.05E-10	14.42007597	NOT
ZSWIM5	0.22482035	5.313205967	6.904680058	5.33E-11	6.10E-10	14.41236314	NOT
ARMC8	-0.284103433	7.731488213	-6.90450195	5.33E-11	6.10E-10	14.41135608	NOT
UBAP1	-0.173258856	7.468432554	-6.904339706	5.34E-11	6.10E-10	14.41043873	NOT
FAM169A	0.364213866	4.487615897	6.903969646	5.35E-11	6.11E-10	14.40834642	NOT
SLC35A2	-0.17645184	4.926196044	-6.90378454	5.35E-11	6.12E-10	14.40729987	NOT
SCAP	-0.17787897	7.114491371	-6.902767259	5.38E-11	6.15E-10	14.40154866	NOT
CD33	-0.355526966	5.567780746	-6.902721098	5.39E-11	6.15E-10	14.4012877	NOT
SKA2	0.25549132	8.073381348	6.901971542	5.41E-11	6.17E-10	14.39705044	NOT
TTC12	0.263259963	5.212987537	6.898078148	5.53E-11	6.31E-10	14.37504575	NOT
GJA1	0.387249294	9.928315365	6.896749936	5.58E-11	6.35E-10	14.36754077	NOT
ZNF738	0.251392727	5.725820009	6.896174328	5.59E-11	6.37E-10	14.36428863	NOT
SERTAD1	-0.281520006	5.327641475	-6.893153857	5.69E-11	6.48E-10	14.34722603	NOT
KCNH2	-0.29544305	8.095014162	-6.892679195	5.71E-11	6.49E-10	14.3445451	NOT
CLCN7	-0.188975608	6.566992516	-6.891150604	5.76E-11	6.55E-10	14.33591232	NOT
DONSON	-0.230556794	6.265614685	-6.888085251	5.86E-11	6.66E-10	14.31860432	NOT
HEPH	0.389697297	5.485325327	6.887586792	5.88E-11	6.67E-10	14.31579033	NOT
FIP1L1	0.145826235	8.13365988	6.886928531	5.90E-11	6.70E-10	14.31207438	NOT
NCSTN	0.113574439	9.183020257	6.886775297	5.91E-11	6.70E-10	14.3112094	NOT
ZDHHC18	-0.238492068	6.999444193	-6.886666483	5.91E-11	6.70E-10	14.31059516	NOT
TBXAS1	-0.360531001	5.794705356	-6.886102525	5.93E-11	6.72E-10	14.30741183	NOT
MIEN1	-0.206536681	8.003690157	-6.884418764	5.99E-11	6.78E-10	14.29790862	NOT
RASSF2	-0.488229586	6.024409061	-6.883921975	6.00E-11	6.79E-10	14.29510501	NOT
ZNF280D	0.187807171	7.995068571	6.881640231	6.08E-11	6.88E-10	14.28222973	NOT
NF1	0.194118885	7.686947805	6.881447061	6.09E-11	6.88E-10	14.28113985	NOT
CASC4	0.194168042	7.310361325	6.881032751	6.11E-11	6.90E-10	14.27880235	NOT
ATP1B4	0.573404418	3.65631251	6.88041176	6.13E-11	6.92E-10	14.27529893	NOT
EBI3	-0.208182807	4.505084519	-6.879122462	6.17E-11	6.96E-10	14.26802582	NOT
SREBF1	-0.319019694	5.614113886	-6.878491566	6.20E-11	6.98E-10	14.26446717	NOT
CHRDL2	-0.822017464	5.124613096	-6.878429626	6.20E-11	6.98E-10	14.26411779	Down
HP1BP3	0.142047891	8.94554292	6.876766606	6.26E-11	7.05E-10	14.25473836	NOT
NFYC	0.196751131	8.576966083	6.874553155	6.34E-11	7.13E-10	14.24225676	NOT
DHX37	-0.302873541	5.423859722	-6.874003305	6.36E-11	7.15E-10	14.23915657	NOT
METTL21EP	0.768351068	6.969116302	6.873842742	6.36E-11	7.16E-10	14.2382513	Up
PLEKHA6	0.332145884	6.699062451	6.873421654	6.38E-11	7.17E-10	14.23587725	NOT
TTC5	0.184004628	5.131344265	6.872166768	6.43E-11	7.22E-10	14.22880287	NOT
NRM	-0.284266432	5.614511201	-6.871970982	6.43E-11	7.22E-10	14.22769921	NOT
DNALI1	0.330291412	6.013494059	6.870556388	6.49E-11	7.28E-10	14.21972563	NOT
ARSG	0.235551097	5.633630004	6.869790903	6.52E-11	7.30E-10	14.21541129	NOT
LSS	-0.254029451	7.158194186	-6.869699141	6.52E-11	7.30E-10	14.21489413	NOT
N4BP2L2	0.183464048	9.44728203	6.869579325	6.52E-11	7.30E-10	14.21421887	NOT
MS4A2	0.222278761	3.213076411	6.866427051	6.64E-11	7.43E-10	14.19645601	NOT
CDKN1B	0.2422732	7.054888506	6.865052439	6.70E-11	7.49E-10	14.18871181	NOT
MPV17L2	-0.263440949	7.28613042	-6.863570232	6.75E-11	7.55E-10	14.18036256	NOT
CDH2	0.180368091	11.18065511	6.863271335	6.76E-11	7.56E-10	14.17867902	NOT
KLF13	-0.224813704	7.42168612	-6.860589285	6.87E-11	7.67E-10	14.16357444	NOT
HPSE	-0.198652118	3.928435025	-6.859965079	6.90E-11	7.70E-10	14.16005963	NOT
RALGPS1	0.264684347	5.844696083	6.85950415	6.91E-11	7.71E-10	14.15746434	NOT
C8orf44	0.255980407	5.851195244	6.857133776	7.01E-11	7.81E-10	14.14411958	NOT
CATSPER2	0.274602595	4.877023741	6.855979182	7.06E-11	7.86E-10	14.1376205	NOT
PRICKLE1	0.48948941	8.230534983	6.854920345	7.10E-11	7.90E-10	14.13166106	NOT
SF3B1	0.103227019	9.629824457	6.852958556	7.18E-11	7.99E-10	14.1206211	NOT
ZNF273	0.197504987	5.540334969	6.852737317	7.19E-11	8.00E-10	14.1193762	NOT
FERMT1	0.252339341	3.114355419	6.851372976	7.25E-11	8.05E-10	14.11169974	NOT
FERMT3	-0.328550037	5.366602301	-6.850280528	7.29E-11	8.10E-10	14.1055538	NOT
DLGAP1	0.172564261	4.539692108	6.84747581	7.41E-11	8.23E-10	14.08977778	NOT
SLC4A1AP	0.152943697	8.511929276	6.846755162	7.44E-11	8.26E-10	14.08572494	NOT
SLC4A7	-0.242820678	6.611157122	-6.845619069	7.49E-11	8.31E-10	14.07933625	NOT
NFKBIB	-0.224834637	6.876806431	-6.844884139	7.52E-11	8.34E-10	14.07520382	NOT
C6orf163	0.308369012	5.741567174	6.842687805	7.62E-11	8.44E-10	14.06285578	NOT
DMPK	-0.24887138	8.57715803	-6.837576796	7.84E-11	8.69E-10	14.03413103	NOT
WDFY3	0.158992183	8.059938825	6.836927995	7.87E-11	8.71E-10	14.03048565	NOT
LTV1	-0.316521064	6.970851661	-6.836210186	7.91E-11	8.74E-10	14.02645279	NOT
PPIL4	0.180939667	6.789820283	6.835780327	7.93E-11	8.76E-10	14.02403785	NOT
ZNF251	0.230398226	6.777841093	6.835159285	7.95E-11	8.79E-10	14.02054903	NOT
NCKAP5	0.402276687	6.401251344	6.833787983	8.02E-11	8.85E-10	14.0128462	NOT
TMEM43	-0.386325999	8.390069021	-6.832395825	8.08E-11	8.92E-10	14.00502724	NOT
LONRF2	0.319564719	6.86718017	6.832013905	8.10E-11	8.93E-10	14.00288239	NOT
KCTD12	-0.273694511	7.820121872	-6.830488157	8.17E-11	9.01E-10	13.99431463	NOT
KCNA5	0.351532343	4.319885052	6.829273463	8.23E-11	9.06E-10	13.98749445	NOT
P2RY13	0.414245659	4.844836429	6.828587686	8.26E-11	9.10E-10	13.98364435	NOT
GDPD3	0.339749229	5.47901097	6.822047051	8.58E-11	9.44E-10	13.94693638	NOT
ARHGEF6	0.295589213	8.15530341	6.82177002	8.59E-11	9.45E-10	13.9453821	NOT
MTR	0.210758009	8.335342143	6.821171897	8.62E-11	9.48E-10	13.94202648	NOT
CALCOCO2	-0.272941963	9.275101802	-6.820431107	8.66E-11	9.51E-10	13.93787073	NOT
ZNF717	0.293118162	7.378027518	6.819578893	8.70E-11	9.55E-10	13.93309027	NOT
PLEKHO2	-0.267867017	6.214042631	-6.819234214	8.72E-11	9.57E-10	13.93115691	NOT
STRBP	-0.324784238	6.049766517	-6.819032979	8.73E-11	9.57E-10	13.93002818	NOT
C6	0.988981158	8.316046375	6.818870296	8.73E-11	9.58E-10	13.92911571	Up
NACC2	-0.243874934	7.295250648	-6.818384953	8.76E-11	9.60E-10	13.92639356	NOT
MFHAS1	-0.245539602	6.94333235	-6.813196366	9.02E-11	9.88E-10	13.89730002	NOT
PRKRIP1	0.16919945	6.743682142	6.812421717	9.06E-11	9.92E-10	13.89295763	NOT
RNF146	0.241287474	8.989615188	6.809705801	9.21E-11	1.01E-09	13.87773574	NOT
ITPKA	-0.204622001	4.728619414	-6.807326612	9.33E-11	1.02E-09	13.86440435	NOT
SCN4B	0.334060402	6.13264227	6.807088422	9.35E-11	1.02E-09	13.86306986	NOT
LOC100287896	0.32477378	5.276746712	6.802404526	9.60E-11	1.05E-09	13.83683385	NOT
FAM21A	0.224520818	7.635907937	6.802121512	9.62E-11	1.05E-09	13.83524898	NOT
SERINC5	0.247207504	7.606766734	6.802106985	9.62E-11	1.05E-09	13.83516763	NOT
ELOF1	-0.206940393	7.649767391	-6.799763009	9.75E-11	1.06E-09	13.82204304	NOT
NR3C2	0.279342467	6.778206328	6.799351272	9.77E-11	1.06E-09	13.81973791	NOT
MAN2A2	-0.325384896	7.95072034	-6.799109627	9.78E-11	1.07E-09	13.8183851	NOT
PEMT	-0.248831017	7.711442247	-6.798205244	9.83E-11	1.07E-09	13.8133223	NOT
AGRN	0.220121786	5.327109366	6.797298115	9.89E-11	1.08E-09	13.80824457	NOT
HTATSF1	0.202807541	6.742182269	6.796551875	9.93E-11	1.08E-09	13.80406776	NOT
LINC01296	0.229906076	3.447980818	6.796216703	9.95E-11	1.08E-09	13.80219186	NOT
ATP13A1	-0.167712371	6.410598439	-6.795277327	1.00E-10	1.09E-09	13.79693464	NOT
IFI6	0.426165998	7.872985153	6.793917531	1.01E-10	1.09E-09	13.78932537	NOT
TMEM214	-0.210028392	7.694862761	-6.793397938	1.01E-10	1.10E-09	13.78641804	NOT
HSPB7	-0.149187491	11.48492604	-6.792296901	1.02E-10	1.10E-09	13.78025779	NOT
NUP88	-0.172116606	8.690023744	-6.792016623	1.02E-10	1.10E-09	13.77868975	NOT
ACOX2	0.358329771	7.065921193	6.791243393	1.02E-10	1.11E-09	13.77436407	NOT
NUBPL	0.291348003	7.11178554	6.790835274	1.03E-10	1.11E-09	13.77208106	NOT
FAM222B	-0.201339076	7.499724322	-6.79001167	1.03E-10	1.12E-09	13.7674741	NOT
MIER2	-0.216265153	5.464249864	-6.789527578	1.03E-10	1.12E-09	13.76476643	NOT
URB2	-0.336501768	5.011155594	-6.788776028	1.04E-10	1.12E-09	13.76056303	NOT
ELF4	-0.285939901	5.346494099	-6.788332291	1.04E-10	1.12E-09	13.75808136	NOT
PLXDC2	0.403302604	9.317542301	6.787708959	1.04E-10	1.13E-09	13.75459546	NOT
MAD2L2	-0.179436464	6.494196106	-6.78681588	1.05E-10	1.13E-09	13.7496014	NOT
MIR181B2	0.336477694	3.383685907	6.786735775	1.05E-10	1.13E-09	13.74915347	NOT
EXOC2	0.180343019	7.149231178	6.78615297	1.05E-10	1.14E-09	13.74589471	NOT
POLE3	-0.192354368	6.80841506	-6.785121633	1.06E-10	1.14E-09	13.74012841	NOT
NANP	-0.228321983	5.345284388	-6.781754219	1.08E-10	1.16E-09	13.72130487	NOT
KIZ	0.216781798	6.454405468	6.779534862	1.09E-10	1.18E-09	13.7089022	NOT
GRK3	0.403579666	6.574028381	6.77920274	1.10E-10	1.18E-09	13.70704639	NOT
XRCC4	-0.638025147	6.560348583	-6.777441699	1.11E-10	1.19E-09	13.69720716	Down
JADE3	-0.236043974	5.593057364	-6.776645922	1.11E-10	1.20E-09	13.69276157	NOT
CRYAB	-0.109921694	12.25562676	-6.774450565	1.13E-10	1.21E-09	13.68049903	NOT
LINC01554	-0.182338718	4.513911319	-6.772325113	1.14E-10	1.22E-09	13.66862942	NOT
BBS4	0.261786455	6.108044922	6.771869901	1.14E-10	1.23E-09	13.6660876	NOT
COG7	0.143386676	6.162475809	6.769135272	1.16E-10	1.25E-09	13.65082027	NOT
MRPS31P5	0.274874233	4.817948817	6.767058107	1.18E-10	1.26E-09	13.63922623	NOT
CXorf36	-0.279362516	5.988021968	-6.764691277	1.19E-10	1.28E-09	13.6260182	NOT
MDM4	0.184473408	7.120897053	6.763652686	1.20E-10	1.28E-09	13.62022333	NOT
EZH1	0.251258841	7.896051953	6.763318237	1.20E-10	1.28E-09	13.61835738	NOT
PSME3	-0.186885662	9.036596905	-6.763007781	1.20E-10	1.29E-09	13.61662534	NOT
SLC8B1	-0.194149176	5.989039472	-6.760414265	1.22E-10	1.30E-09	13.60215812	NOT
CCNG2	0.294223375	5.982458482	6.758935962	1.23E-10	1.31E-09	13.59391343	NOT
GNB2	-0.176747339	7.775770084	-6.758559047	1.23E-10	1.32E-09	13.59181151	NOT
PARD3B	0.236001588	5.712614886	6.758244452	1.24E-10	1.32E-09	13.59005719	NOT
FRMPD4	0.456096237	4.486793664	6.75802178	1.24E-10	1.32E-09	13.58881551	NOT
FAM155B	-0.73530855	6.965586004	-6.756933845	1.25E-10	1.33E-09	13.58274924	Down
PHKA1	0.325679446	6.775840761	6.755042271	1.26E-10	1.34E-09	13.57220344	NOT
ZFP37	0.237883191	4.411872785	6.754762643	1.26E-10	1.34E-09	13.57064464	NOT
UXT	-0.1562054	8.753801972	-6.7536955	1.27E-10	1.35E-09	13.56469618	NOT
SMCO4	-0.261171594	7.218697199	-6.753278399	1.27E-10	1.35E-09	13.56237134	NOT
SRCAP	-0.20191707	7.827528197	-6.748779201	1.30E-10	1.39E-09	13.5372997	NOT
PRIMPOL	0.227362639	5.628353856	6.747287681	1.32E-10	1.40E-09	13.52899067	NOT
SNF8	-0.142099891	7.282586617	-6.745995313	1.33E-10	1.41E-09	13.52179205	NOT
WDPCP	0.197930993	7.449357413	6.744082728	1.34E-10	1.42E-09	13.51114042	NOT
STX7	0.188712745	7.645240655	6.743594981	1.34E-10	1.43E-09	13.50842436	NOT
ICMT	-0.251789491	7.969981445	-6.741320832	1.36E-10	1.44E-09	13.49576227	NOT
SGCG	0.452254114	8.24624985	6.741037529	1.36E-10	1.44E-09	13.49418507	NOT
ARHGAP12	0.210271956	7.546921518	6.740874136	1.37E-10	1.45E-09	13.49327546	NOT
MYC	-0.653878258	6.712071709	-6.739204209	1.38E-10	1.46E-09	13.48397977	Down
DUSP27	0.399436902	7.875325079	6.738590987	1.38E-10	1.46E-09	13.48056662	NOT
MAP4K3	0.198018937	8.675797989	6.738474326	1.38E-10	1.46E-09	13.47991732	NOT
MESDC1	-0.206118587	6.034750731	-6.738232488	1.39E-10	1.46E-09	13.47857134	NOT
DDX52	-0.177398575	7.260347312	-6.734602601	1.41E-10	1.49E-09	13.45837258	NOT
CALU	-0.271842831	9.423660767	-6.732862593	1.43E-10	1.51E-09	13.44869271	NOT
ITFG2	0.178701765	7.004014262	6.732186175	1.43E-10	1.51E-09	13.44493016	NOT
POGLUT1	-0.526914415	5.445667847	-6.731836177	1.44E-10	1.51E-09	13.44298341	NOT
RABEP1	0.138819069	8.422729376	6.73170427	1.44E-10	1.52E-09	13.44224973	NOT
NRP1	0.247993639	8.871858415	6.729756018	1.45E-10	1.53E-09	13.43141454	NOT
ALG11	0.161228458	7.559139708	6.729392861	1.46E-10	1.53E-09	13.42939508	NOT
C7orf31	-0.184255213	5.312783335	-6.729223408	1.46E-10	1.53E-09	13.4284528	NOT
NOCT	-0.250124795	5.153650303	-6.727893017	1.47E-10	1.55E-09	13.42105541	NOT
DBP	0.350019127	6.107106777	6.726340544	1.48E-10	1.56E-09	13.41242438	NOT
PHF20L1	-0.179411724	7.558596942	-6.725823945	1.49E-10	1.56E-09	13.40955262	NOT
SERPINA5	-0.355857446	3.977461397	-6.725726774	1.49E-10	1.56E-09	13.40901247	NOT
ALOX15B	-0.324925529	5.016843565	-6.725305402	1.49E-10	1.56E-09	13.4066702	NOT
PPP2R2B	0.244983301	3.949199372	6.723397099	1.51E-10	1.58E-09	13.39606379	NOT
RAD1	-0.196861924	6.762640666	-6.721976569	1.52E-10	1.59E-09	13.38816972	NOT
MYZAP	0.343395813	9.928560399	6.721716906	1.52E-10	1.59E-09	13.38672686	NOT
KPNA5	0.257642316	5.830737847	6.719708173	1.54E-10	1.61E-09	13.37556621	NOT
FAM111A	0.274215341	6.146470755	6.717767888	1.56E-10	1.63E-09	13.36478795	NOT
NCF4	-0.39293351	5.372153687	-6.716418298	1.57E-10	1.64E-09	13.3572922	NOT
GNA15	-0.319527118	5.198150981	-6.715790847	1.57E-10	1.65E-09	13.35380762	NOT
KIAA1468	0.146923132	7.014297699	6.713374101	1.60E-10	1.67E-09	13.34038808	NOT
TRDN	-0.486247315	7.082013464	-6.712490471	1.60E-10	1.68E-09	13.33548231	NOT
DENND4B	-0.160748931	7.157286342	-6.712013647	1.61E-10	1.68E-09	13.33283524	NOT
POLR3H	-0.18906241	6.234467048	-6.71126559	1.62E-10	1.69E-09	13.32868268	NOT
PEX7	0.307782116	5.989887218	6.708849959	1.64E-10	1.71E-09	13.31527527	NOT
CD300C	-0.245486158	5.287070779	-6.704501759	1.68E-10	1.75E-09	13.29114958	NOT
FBXO21	0.225509278	7.700936115	6.70388142	1.69E-10	1.75E-09	13.28770851	NOT
ABAT	0.491047632	6.939098637	6.703869753	1.69E-10	1.75E-09	13.28764379	NOT
PYGB	0.380339527	9.667766292	6.702295492	1.70E-10	1.77E-09	13.27891219	NOT
TNNI3	0.177385845	12.39970588	6.701142738	1.71E-10	1.78E-09	13.27251932	NOT
PWARSN	0.235862977	8.929830874	6.699945439	1.72E-10	1.79E-09	13.26588019	NOT
HCLS1	-0.381673828	6.167767667	-6.697545251	1.75E-10	1.81E-09	13.25257327	NOT
RANBP6	-0.284038512	8.036816697	-6.697057845	1.75E-10	1.82E-09	13.24987142	NOT
TAB2	-0.142077943	8.338589601	-6.694513429	1.78E-10	1.84E-09	13.23576899	NOT
PSKH1	-0.143153135	6.732045549	-6.691918083	1.80E-10	1.87E-09	13.22138792	NOT
SMIM3	-0.210001377	5.556042621	-6.691284186	1.81E-10	1.88E-09	13.21787599	NOT
LEPROTL1	0.200819658	8.444278178	6.690736282	1.82E-10	1.88E-09	13.21484066	NOT
FPGT.TNNI3K	0.324210191	7.143921914	6.690049472	1.82E-10	1.89E-09	13.21103604	NOT
SLC2A8	-0.18421472	6.829251554	-6.687974519	1.84E-10	1.91E-09	13.19954327	NOT
FAM161B	0.196391207	5.550066421	6.687891611	1.85E-10	1.91E-09	13.19908411	NOT
CLPTM1	-0.150065677	9.195536257	-6.686962186	1.86E-10	1.92E-09	13.19393701	NOT
MIR22	-0.328684177	6.760464069	-6.684904566	1.88E-10	1.94E-09	13.18254371	NOT
MT1HL1	-0.26588289	4.662409237	-6.682686993	1.90E-10	1.96E-09	13.17026732	NOT
LMNB2	-0.255676859	6.786965719	-6.679160706	1.94E-10	2.00E-09	13.15075148	NOT
GCLM	-0.324528767	4.92785301	-6.678146013	1.95E-10	2.01E-09	13.14513703	NOT
TNIK	0.319205509	7.97642077	6.677307584	1.96E-10	2.02E-09	13.14049831	NOT
DNAH1	0.163837057	5.432586474	6.673456597	2.00E-10	2.06E-09	13.11919712	NOT
JMJD6	-0.273100643	7.322509777	-6.673357867	2.00E-10	2.06E-09	13.11865112	NOT
SYNPO2L	0.385984342	9.439372341	6.673190178	2.01E-10	2.06E-09	13.11772377	NOT
POLD2	-0.20645175	7.869838991	-6.672185783	2.02E-10	2.08E-09	13.11216958	NOT
LOC100506127	0.283696767	4.381416725	6.670514587	2.04E-10	2.09E-09	13.10292929	NOT
NXN	-0.261751599	6.335089443	-6.670201348	2.04E-10	2.10E-09	13.10119751	NOT
ZNF706	0.166471043	7.412579007	6.669907777	2.04E-10	2.10E-09	13.09957452	NOT
MRC2	0.375748289	6.34326566	6.669381581	2.05E-10	2.10E-09	13.09666559	NOT
FBLIM1	-0.198468463	6.189158814	-6.669231733	2.05E-10	2.10E-09	13.09583723	NOT
CEP192	0.242150453	7.437557492	6.668711431	2.06E-10	2.11E-09	13.09296108	NOT
MASP1	0.272477871	5.620101405	6.666454637	2.08E-10	2.14E-09	13.08048758	NOT
ASAP2	0.238468449	6.939189799	6.664905056	2.10E-10	2.15E-09	13.07192453	NOT
NEURL4	-0.122447971	6.530902761	-6.664490533	2.11E-10	2.16E-09	13.06963408	NOT
ADAMTS1	-0.521580436	7.52587644	-6.664089213	2.11E-10	2.16E-09	13.06741668	NOT
ZCCHC2	-0.160877489	6.094139577	-6.663617312	2.12E-10	2.17E-09	13.0648094	NOT
REEP3	-0.236701055	7.637848836	-6.660875666	2.15E-10	2.20E-09	13.04966411	NOT
EFCAB6	0.221900928	4.153412696	6.659780169	2.16E-10	2.21E-09	13.04361356	NOT
EDN2	-0.238153115	4.499219004	-6.659750911	2.16E-10	2.21E-09	13.04345197	NOT
MIR23B	0.507465263	7.360021942	6.658884461	2.18E-10	2.22E-09	13.03866695	NOT
MAEL	0.429362117	5.048399229	6.658743117	2.18E-10	2.22E-09	13.03788641	NOT
SMARCAL1	0.193934827	6.679267528	6.658535415	2.18E-10	2.22E-09	13.03673944	NOT
ASRGL1	-0.286111126	4.824644899	-6.655253568	2.22E-10	2.26E-09	13.01861963	NOT
CLPTM1L	-0.228768545	7.047519805	-6.654469164	2.23E-10	2.27E-09	13.01428963	NOT
NASP	-0.232698644	5.501752768	-6.654010635	2.24E-10	2.28E-09	13.01175866	NOT
RASGRP1	0.408541736	4.069267948	6.652151315	2.26E-10	2.30E-09	13.00149683	NOT
ANKRA2	0.267420555	5.294146014	6.650602901	2.28E-10	2.32E-09	12.99295238	NOT
DNAJB12	-0.167360508	5.679730869	-6.64992047	2.29E-10	2.33E-09	12.98918701	NOT
FAM47E	0.309783275	3.815417009	6.649295603	2.30E-10	2.33E-09	12.98573948	NOT
NECTIN3	-0.215804115	6.353568202	-6.649239491	2.30E-10	2.33E-09	12.98542991	NOT
SAP30	-0.252665174	7.067858573	-6.648383859	2.31E-10	2.34E-09	12.98070957	NOT
DDX42	0.167434584	7.966541521	6.647066839	2.33E-10	2.36E-09	12.97344465	NOT
RNF220	-0.145503779	7.149500281	-6.646523245	2.33E-10	2.37E-09	12.97044636	NOT
TM7SF2	0.475938058	6.089425172	6.643980036	2.37E-10	2.40E-09	12.956421	NOT
FBXO16	0.361802147	4.311349252	6.642460711	2.39E-10	2.42E-09	12.94804388	NOT
FAM129B	-0.242246081	6.448519411	-6.641638594	2.40E-10	2.43E-09	12.9435115	NOT
LRBA	0.257705077	7.829029446	6.64105187	2.41E-10	2.43E-09	12.94027708	NOT
DDX21	-0.382878769	7.016360943	-6.640587298	2.41E-10	2.44E-09	12.93771618	NOT
AEBP1	0.537876023	7.005452805	6.640414831	2.41E-10	2.44E-09	12.93676551	NOT
MBTD1	0.21629744	6.161164753	6.639628179	2.43E-10	2.45E-09	12.93242952	NOT
KLHL12	0.170671786	6.667883636	6.639416173	2.43E-10	2.45E-09	12.93126101	NOT
LOC102725072	-0.176081254	4.447239748	-6.63936719	2.43E-10	2.45E-09	12.93099104	NOT
FAM216B	0.458605888	3.289585611	6.639009371	2.43E-10	2.46E-09	12.92901892	NOT
DNMT1	-0.173625923	6.672866083	-6.636258405	2.47E-10	2.49E-09	12.91385936	NOT
PIM3	-0.16646653	5.760115455	-6.63595656	2.48E-10	2.50E-09	12.91219625	NOT
DHTKD1	0.253740398	7.035797826	6.63411625	2.50E-10	2.52E-09	12.90205762	NOT
RERGL	0.303516427	3.667802467	6.632800434	2.52E-10	2.54E-09	12.89480967	NOT
NREP	0.574361953	8.051646911	6.628961631	2.58E-10	2.59E-09	12.87366972	NOT
KIAA1107	0.478689783	6.72465313	6.626689524	2.61E-10	2.62E-09	12.86116126	NOT
SNAPC3	0.162755262	9.569039954	6.626418526	2.61E-10	2.63E-09	12.85966955	NOT
DHCR24	-0.553188318	7.757657917	-6.62630401	2.61E-10	2.63E-09	12.8590392	NOT
NGF	-0.22571229	5.815563951	-6.626246575	2.62E-10	2.63E-09	12.85872306	NOT
KCNJ4	0.327493441	6.819498972	6.625272234	2.63E-10	2.64E-09	12.8533602	NOT
ARHGAP15	0.314431638	5.165870291	6.625175579	2.63E-10	2.64E-09	12.85282823	NOT
CDV3	-0.18690836	9.36330254	-6.625045966	2.63E-10	2.64E-09	12.85211488	NOT
DIP2A	0.172438897	6.553386157	6.623280773	2.66E-10	2.67E-09	12.84240066	NOT
LRRC10	0.7723818	6.914704792	6.621411409	2.69E-10	2.69E-09	12.83211505	Up
FAM188B	0.267596315	5.88700791	6.620845752	2.70E-10	2.70E-09	12.82900307	NOT
TNNI1	0.626465027	5.880915819	6.618691909	2.73E-10	2.73E-09	12.81715526	Up
GABRR2	-0.244811053	5.010013555	-6.61862268	2.73E-10	2.73E-09	12.81677449	NOT
MYOC	0.628479371	4.834630498	6.618386492	2.73E-10	2.73E-09	12.81547544	Up
NOS3	-0.312460738	5.879560873	-6.617711361	2.74E-10	2.74E-09	12.81176233	NOT
AKIRIN1	-0.177730617	7.89083978	-6.61741367	2.75E-10	2.75E-09	12.81012517	NOT
SCGN	-0.600961107	3.724582772	-6.617259126	2.75E-10	2.75E-09	12.80927526	Down
PPP1CA	-0.175870531	8.574608343	-6.615390614	2.78E-10	2.77E-09	12.79900055	NOT
MDM2	-0.18063952	7.868776126	-6.614976051	2.79E-10	2.78E-09	12.79672118	NOT
LOC100129518	-0.255884514	4.623962633	-6.61479376	2.79E-10	2.78E-09	12.79571894	NOT
PIK3R5	-0.328156121	5.074848643	-6.613188124	2.82E-10	2.80E-09	12.78689182	NOT
GADD45A	0.415001801	6.676501041	6.611532815	2.84E-10	2.83E-09	12.77779312	NOT
MAPK7	-0.242125133	5.16603482	-6.611342703	2.84E-10	2.83E-09	12.77674823	NOT
C7orf26	-0.210122325	6.641886879	-6.60848121	2.89E-10	2.88E-09	12.7610234	NOT
TRIP11	0.195776952	7.656394281	6.608194296	2.90E-10	2.88E-09	12.75944696	NOT
POLR2H	-0.168280635	8.872483086	-6.607718783	2.90E-10	2.89E-09	12.75683438	NOT
ASPA	0.360690426	3.777786809	6.603308998	2.98E-10	2.96E-09	12.73261192	NOT
ATP6AP1L	0.17214241	4.854006289	6.600975124	3.02E-10	2.99E-09	12.71979657	NOT
ZRANB3	0.205484023	4.884473911	6.60080651	3.02E-10	3.00E-09	12.71887083	NOT
EHD1	-0.175593411	6.354660154	-6.598795785	3.05E-10	3.03E-09	12.70783251	NOT
TARS2	0.220078624	6.32798026	6.596253152	3.10E-10	3.07E-09	12.69387737	NOT
ART3	-0.403227056	8.667680629	-6.594333709	3.13E-10	3.10E-09	12.68334496	NOT
ATAD3C	-0.149429797	5.004563461	-6.592385649	3.17E-10	3.13E-09	12.67265762	NOT
LETMD1	0.246431518	7.751228476	6.591587678	3.18E-10	3.15E-09	12.66828044	NOT
TET2	0.148596917	6.772153254	6.591195866	3.19E-10	3.15E-09	12.66613132	NOT
NPAS3	0.151808706	3.9801538	6.589184182	3.22E-10	3.19E-09	12.65509847	NOT
SCAMP1	0.15758291	8.257560487	6.587614833	3.25E-10	3.21E-09	12.64649312	NOT
[truncated: 17,755 more rows]
