# Supplementary material for: Identification of biomarkers for the diagnosis of chronic kidney disease (CKD) with dilated cardiomyopathy (DCM) by bioinformatics analysis and machine learning
Source: Front Genet. 2025 May 30;16:1562891. doi: 10.3389/fgene.2025.1562891 (PMC12162942; doi:10.3389/fgene.2025.1562891)
Supplement: Supplementary file 4 [file DataSheet2.zip]

Archive with 7 entries (4 files):
- Logistic Regression Trend/
- Logistic Regression Trend/CKD/
- Logistic Regression Trend/CKD/Expression trend chart of HERC6.pdf
- Logistic Regression Trend/CKD/Expression trend chart of MNS1.pdf
- Logistic Regression Trend/DCM/
- Logistic Regression Trend/DCM/Expression trend chart of HERC6.pdf
- Logistic Regression Trend/DCM/Expression trend chart of MNS1.pdf
