# Supplementary material for: Identification of biomarkers for the diagnosis of chronic kidney disease (CKD) with dilated cardiomyopathy (DCM) by bioinformatics analysis and machine learning
Source: Front Genet. 2025 May 30;16:1562891. doi: 10.3389/fgene.2025.1562891 (PMC12162942; doi:10.3389/fgene.2025.1562891)
Supplement: Supplementary file 5 [file DataSheet1.csv]

ID	classification	all	pvalue	select	Description
GO:0002526	Biological Process	109	2.50E-07	6	acute inflammatory response
GO:0050727	Biological Process	425	7.16E-07	9	regulation of inflammatory response
GO:0050729	Biological Process	153	1.84E-06	6	positive regulation of inflammatory response
GO:0006959	Biological Process	258	2.78E-06	7	humoral immune response
GO:0030593	Biological Process	107	6.05E-06	5	neutrophil chemotaxis
GO:0007159	Biological Process	419	6.84E-06	8	leukocyte cell-cell adhesion
GO:0062023	Cellular Component	428	4.86E-08	10	collagen-containing extracellular matrix
GO:0034774	Cellular Component	322	7.84E-07	8	secretory granule lumen
GO:0060205	Cellular Component	325	8.41E-07	8	cytoplasmic vesicle lumen
GO:0072562	Cellular Component	144	2.23E-05	5	blood microparticle
GO:0031091	Cellular Component	91	6.29E-05	4	platelet alpha granule
GO:0031093	Cellular Component	67	0.000532478	3	platelet alpha granule lumen
GO:0036041	Molecular Function	17	1.02E-05	3	long-chain fatty acid binding
GO:0030414	Molecular Function	176	8.13E-05	5	peptidase inhibitor activity
GO:0061135	Molecular Function	186	0.000105448	5	endopeptidase regulator activity
GO:0005504	Molecular Function	49	0.00025995	3	fatty acid binding
GO:0050786	Molecular Function	10	0.000279954	2	RAGE receptor binding
GO:0061134	Molecular Function	232	0.000295051	5	peptidase regulator activity
